# Supplementary material for: Effect of different delivery modes on the short-term strength of the pelvic floor muscle in Chinese primipara
Source: BMC Pregnancy Childbirth. 2018 Jul 3;18:275. doi: 10.1186/s12884-018-1918-7 (PMC6029267; doi:10.1186/s12884-018-1918-7)
Supplement: Supplementary file 1 — Individual patient data. (XLSX 304 kb) [file 12884_2018_1918_MOESM1_ESM.xlsx]

## Sheet: Sheet1
Code	Group1(cesarean) Group2(vaginal)	Group111(laceration) Group222(episiotomy) Group333(forceps)	BMI of delivery (kg/m2)	Age(y)	Birth weight	Gestational weight gain(kg)	Gestational age at birth(w)	Rate of GDM(%)	Duration of 2nd sta(m)	PFM strength(6-8w)	PFM strength(3m) after treatment
1	1	1	27.53	35	3100	18	40	2		2
2	1	1	26.95	35	3500	19	40.1			2
3	1	1	27.25	35	3250	23	40.5			1
4	1	1	28.54	35	3300	14	39.1			2
5	1	1	26.77	35	3700	25.5	41			2
6	1	1	29.3	35	3050	20	40.2			2
7	1	1	28.67	35	3600	16	39.4			1
8	1	1	23.05	35	3500	11	38.5	2		3
9	1	1	28.23	35	2550	13	39			2
10	1	1	35.16	35	3650	10	38.3	2		2
11	1	1	28.34	35	3500	11	38.5	2		2
12	1	1	24.84	35	3550	16	39.4			2
13	1	1	29.3	35	3400	12	38.6	2		2
14	1	1	22.89	35	3850	19	40.1			2
15	1	1	24.61	35	3700	19.5	40.2	2		1
16	1	1	25.78	35	4950	10.5	38.4	2		2
17	1	1	24.84	35	3450	22	40.4			2
18	1	1	25.26	35	3400	14	39.1			3
19	1	1	23.63	35	3200	17	39.5			2
20	1	1	25.78	35	3600	11	38.5	2		3
21	1	1	28.84	35	3800	11	38.5	2		0
22	1	1	27.24	35	3700	19.5	40.2	2		2
23	1	1	26.04	35	3450	14	39.1			3
24	1	1	31.64	35	3200	19	40.1			2
25	1	1	28.84	35	2750	8.5	38.1			2
26	1	1	29.34	35	3400	20	40.2			2
27	1	1	27.18	35	2500	16	39.4			1
28	1	1	32.03	35	3000	27	41.1	2		3
29	1	1	30.82	35	4000	24	40.6			2
30	1	1	28.62	35	3850	14.5	39.2			3
31	1	1	25.56	35	3400	19	40.1			1
32	1	1	29.97	35	4050	23	40.5			2
33	1	1	26.44	35	3550	27	41.1	2		2
34	1	1	24.03	35	3800	16	39.4			1
35	1	1	25.78	35	3650	12.5	39	2		2
36	1	1	29.04	35	3250	17	39.5			2
37	1	1	27.25	35	3800	17	39.5			2
38	1	1	28.72	35	3800	15	39.3	2		2
39	1	1	28.19	34	3500	13	39			2
40	1	1	25.91	34	3250	15.5	39.4			3
41	1	1	29.71	34	2400	16.5	39.5			2
42	1	1	27.72	34	3100	26	41			2
43	1	1	26.56	34	3350	15	39.3	2		3
44	1	1	33.98	34	3700	16	39.4			2
45	1	1	26.62	34	2000	18	40	2		2
46	1	1	24	34	3000	22.5	40.5	2		2
47	1	1	32.05	34	3700	24	40.6			1
48	1	1	25.53	34	2400	14	39.1			2
49	1	1	25.97	34	3300	18	40	2		2
50	1	1	33.98	34	3600	17	39.5			2
51	1	1	24.39	34	3700	14	39.1			2
52	1	1	28.23	34	3500	15	39.3	2		2
53	1	1	33.98	34	2950	13	39			3
54	1	1	23.83	34	3250	7	37.5			2
55	1	1	27.55	34	3650	12.5	39	2		1
56	1	1	27.66	34	3400	11.5	38.5			2
57	1	1	27.64	34	2900	16	39.4			3
58	1	1	26.56	34	2700	15	39.3			2
59	1	1	23.71	34	3400	20	40.2			2
60	1	1	27.24	34	3800	17	39.5			2
61	1	1	28.62	34	3500	14	39.1			2
62	1	1	29.4	34	3100	8	38			1
63	1	1	26.3	34	3500	14	39.1			1
64	1	1	27.55	34	3600	11	38.5	2		2
65	1	1	27.22	34	3000	21	40.3			2
66	1	1	29.67	34	3350	17	39.5			1
67	1	1	27.25	34	3750	25.5	41			3
68	1	1	33.91	34	3550	18.5	40.1	2		1
69	1	1	25.3	34	3500	14	39.1			2
70	1	1	28.91	34	3000	18	40	2		2
71	1	1	27.24	34	3500	12.5	39	2		2
72	1	1	26.53	34	2000	22.5	40.5	2		2
73	1	1	27.39	34	3650	17	39.5	2		1
74	1	1	25.08	34	3550	10	38.3	2		2
75	1	1	27.61	34	2800	19	40.1			3
76	1	1	24.61	34	3450	16.5	39.5			1
77	1	1	28.67	34	3450	34.5	41.2			0	1
78	1	1	32.42	34	3300	21	40.3			2
79	1	1	25.24	34	3100	18	40	2		3
80	1	1	25.16	34	3300	23	40.5			1
81	1	1	33.29	34	3350	19.5	40.2	2		3
82	1	1	26.3	34	2850	19	40.1			3
83	1	1	27.64	34	3200	16	39.4			2
84	1	1	28.58	34	2000	18	40	2		1
85	1	1	25.64	34	3000	19	40.1			2
86	1	1	29.03	34	3200	11.5	38.5			2
87	1	1	30.11	34	3500	18	40	2		3
88	1	1	31.24	34	3400	15	39.3			2
89	1	1	30.04	34	3050	27	41.1	2		2
90	1	1	27.64	34	3450	14	39.1			2
91	1	1	28.91	34	3500	10	38.3	2		0
92	1	1	26.04	34	3400	18	40	2		1
93	1	1	32.05	34	3100	14	39.1			2
94	1	1	26.56	34	3500	12.5	39	2		2
95	1	1	26.9	34	3800	15	39.3			2
96	1	1	30.1	34	3100	19	40.1			1
97	1	1	22.77	34	3150	24	40.6			3
98	1	1	25.34	34	3200	17	39.6	2		2
99	1	1	26.99	34	3500	15	39.3			3
100	1	1	23.62	34	3300	20.2	40.3	2		3
101	1	1	27.28	34	3000	16	39.4	2		2
102	1	1	25.24	34	3500	22	40.4			2
103	1	1	29.38	34	3200	13	39			3
104	1	1	27.64	34	3300	19	40.1			1
105	1	1	27.43	34	2800	21	40.3			2
106	1	1	33.3	34	3150	22	40.4			2
107	1	1	23.74	34	2900	15.5	39.4			3
108	1	1	27.24	34	3500	13	39			2
109	1	1	27.24	34	2650	16	39.5	2		1
110	1	1	31.25	34	3400	10	38.3			3
111	1	1	33.3	34	3300	17	39.6	2		2
112	1	1	27.48	34	3400	23	40.5			2
113	1	1	29.3	34	2700	15	39.3			2
114	1	1	29.24	33	2750	10	38.3			2
115	1	1	27.51	33	3300	15	39.3			2
116	1	1	29.72	33	2950	15	39.3			2
117	1	1	28.52	33	3000	18	40	2		2
118	1	1	27.73	33	2800	14	39.1			2
119	1	1	26.22	33	3600	20	40.2			2
120	1	1	26.17	33	3500	23	40.5			3
121	1	1	23.05	33	2704	24	40.6			1
122	1	1	24.39	33	2700	10	38.3	2		3
123	1	1	28.84	33	3750	21	40.3			2
124	1	1	33.25	33	2800	13	39			2
125	1	1	30	33	3900	17	39.6	2		2
126	1	1	23.53	33	3500	18	40	2		3
127	1	1	25.69	33	4200	24	40.6			3
128	1	1	27.92	33	3450	14	39.1			2
129	1	1	27.89	33	3100	17	39.6	2		2
130	1	1	29.02	33	3650	16	39.5	2		3
131	1	1	24.97	33	3850	14	39.1			3
132	1	1	23.51	33	1400	20	40.2			0
133	1	1	27.48	33	3550	18	40	2		3
134	1	1	28.26	33	3950	17	39.6	2		3
135	1	1	28.4	33	4400	14	39.1			1	4
136	1	1	25.2	33	4200	18	40	2		2
137	1	1	33.12	33	3500	13	39			2
138	1	1	29.14	33	3850	23	40.5			2
139	1	1	28.52	33	3200	20	40.2			2
140	1	1	25.22	33	3900	16.5	39.5			2
141	1	1	31.24	33	1500	14	39.1			2
142	1	1	26.72	33	3950	18	40	2		1
143	1	1	28.2	33	2700	16	39.5	2		3
144	1	1	24.68	33	4050	11	38.5	2		2
145	1	1	26.71	33	3400	13	39			3
146	1	1	25.78	33	3150	7	37.5			2
147	1	1	23.83	33	3600	16	39.5	2		2
148	1	1	23.92	33	3200	22	40.4			2
149	1	1	26.29	33	2700	11	38.5	2		2
150	1	1	26.37	33	3800	14	39.1			2
151	1	1	30.36	33	3450	12.5	39	2		2
152	1	1	27.29	33	3350	20	40.2			2
153	1	1	24.84	33	4150	22	40.4			2
154	1	1	24.61	33	1800	15.5	39.4			0
155	1	1	28.58	33	3000	31	41.1			2
156	1	1	26.11	33	2900	13	39			1
157	1	1	25.39	33	4100	19.5	40.2	2		2
158	1	1	30.48	33	4500	13.5	39.1			2
159	1	1	32.45	33	3000	18	40	2		2
160	1	1	28.98	33	2700	16.5	39.5			2
161	1	1	29.69	33	4000	23	40.5			2
162	1	1	26.03	33	2500	15	39.3			3
163	1	1	28.7	33	3300	23	40.5			3
164	1	1	32.05	33	3000	9.5	38.2			3
165	1	1	27.1	33	3200	11	38.5			2
166	1	1	34.85	33	4400	12	38.6	2		3
167	1	1	28.76	33	3050	17	39.6	2		2
168	1	1	27.34	33	3900	18	40	2		2
169	1	1	27.73	33	4150	12	38.6	2		2
170	1	1	28.04	33	3050	19	40.1			2
171	1	1	23.59	33	3150	12	38.6			2
172	1	1	27.99	33	3000	8	38	2		2
173	1	1	26.45	33	4250	15	39.3			2
174	1	1	26.93	33	3400	12	38.6			2
175	1	1	26.81	33	4300	19	40.1			3
176	1	1	30.44	33	3200	21.5	40.3			2
177	1	1	25.91	33	3900	12.5	39	2		1
178	1	1	27.99	33	4000	16	39.5	2		2
179	1	1	32.69	33	2950	15	39.3			1
180	1	1	33.95	33	3400	19.5	40.2			2
181	1	1	32.85	33	3200	15	39.3			3
182	1	1	27.34	33	4000	13	39			1	4
183	1	1	29.02	33	3950	27	41.1	2		2
184	1	1	26.17	33	3600	22	40.4			3
185	1	1	25	33	2950	13	39			2
186	1	1	31.14	33	3150	16	39.5	2		2
187	1	1	28.76	33	2950	20	40.2			2
188	1	1	28.98	32	3300	11.5	38.5			3
189	1	1	29.41	32	3550	36	41.4			2
190	1	1	29.05	32	3550	19	40.1			2
191	1	1	28.2	32	3500	17	39.6	2		1
192	1	1	28.65	32	3100	10	38.3	2		2
193	1	1	27.85	32	3200	17.5	39.6			1
194	1	1	30.33	32	2800	18	40	2		2
195	1	1	26.4	32	3000	21	40.3			1
196	1	1	22.89	32	3600	16	39.5	2		2
197	1	1	28.44	32	3100	13	39			2
198	1	1	30.86	32	3100	15.5	39.4			3
199	1	1	33.98	32	4500	14	39.1			2
200	1	1	30.86	32	3050	17	39.6	2		2
201	1	1	26.72	32	1800	17	39.6	2		3
202	1	1	25.28	32	1400	11	38.5			2
203	1	1	31.22	32	2900	15	39.3			3
204	1	1	25.71	32	4200	16.5	39.5			2
205	1	1	23.71	32	3450	20	40.2			2
206	1	1	25.97	32	3050	13	39			2
207	1	1	25.39	32	3050	15	39.3			2
208	1	1	25.81	32	3250	18	40	2		2
209	1	1	24.84	32	2750	20.5	40.3	2		2
210	1	1	25.64	32	1400	19	40.1			3
211	1	1	28.19	32	1800	14	39.1			3
212	1	1	25.08	32	3350	17	39.6	2		2
213	1	1	30.39	32	3000	23.5	40.6			2
214	1	1	28.4	32	3000	13	39			2
215	1	1	26.17	32	2600	12.5	39	2		2
216	1	1	31.22	32	3000	18	40			2
217	1	1	25.39	32	3200	14.5	39.2			3
218	1	1	23.88	32	3000	18	40			2
219	1	1	24.75	32	1400	18	40			2
220	1	1	28.84	32	3300	13	39			2
221	1	1	26.56	32	3300	18.5	40.1	2		1
222	1	1	25.91	32	2800	18.5	40.1	2		2
223	1	1	27.34	32	3300	14	39.1			2
224	1	1	27.34	32	2800	11	38.5			3
225	1	1	23.44	32	3250	9	38.2			2
226	1	1	28.44	32	3050	10	38.3	2		2
227	1	1	29.76	32	2900	14	39.1	2		2
228	1	1	30.08	32	2100	19.5	40.2			2
229	1	1	26.17	32	4600	24.5	41	2		2
230	1	1	28.13	32	3500	22	40.4			1
231	1	1	23.88	32	3150	15.5	39.4			2
232	1	1	31.6	32	4200	19	40.1			2
233	1	1	26.81	32	3550	9	38.2			2
234	1	1	25.97	32	3600	22.5	40.5	2		2
235	1	1	27.68	32	3500	13	39			2
236	1	1	27.06	32	3600	13	39			0	2
237	1	1	28.04	32	4300	18	40			3
238	1	1	27.1	32	3200	22.5	40.5	2		3
239	1	1	24.39	32	3600	11.5	38.5			1
240	1	1	25.24	32	3100	7	37.5			2
241	1	1	32.85	32	3150	16	39.5	2		3
242	1	1	31.16	32	3550	15	39.3			1
243	1	1	27.06	32	3000	4.5	36.3			3
244	1	1	28.91	32	3400	11	38.5			2
245	1	1	24.61	32	3000	9	38.2	2		2
246	1	1	26.22	32	3400	15	39.3			2
247	1	1	32.39	32	3250	20	40.2			2
248	1	1	31.24	32	3650	13	39			2
249	1	1	29.71	32	3450	17	39.6	2		2
250	1	1	23.18	32	3200	22.5	40.5	2		2
251	1	1	29.38	32	2800	15	39.3			2
252	1	1	25.15	32	2800	21	40.3			2
253	1	1	29.75	32	3500	12	38.6			3
254	1	1	29	32	2850	20	40.2			2
255	1	1	27.06	32	3500	12	38.6			2
256	1	1	29.34	32	3350	24	40.6			2
257	1	1	27.34	32	3400	18	40			2
258	1	1	26.35	32	3550	22	40.4			2
259	1	1	27.55	32	3050	10.5	38.4	2		1
260	1	1	32.32	32	3200	15	39.3			2
261	1	1	27.24	32	3000	8	38			2
262	1	1	31.64	32	3050	14	39.2	2		2
263	1	1	26.23	32	3600	15	39.3			2
264	1	1	24.84	32	4050	15	39.3			2
265	1	1	26.56	32	3200	19	40.1			2
266	1	1	25.71	32	3100	17	39.6	2		1
267	1	1	29.69	32	3600	19	40.1			2
268	1	1	27.18	32	3500	12.5	39	2		2
269	1	1	33.91	32	3000	23.5	40.6			2
270	1	1	26.99	32	2850	23	40.5			2
271	1	1	26.22	32	3000	11	38.5			2
272	1	1	31.99	32	3500	14	39.2	2		1
273	1	1	31.96	32	2600	17.5	39.6			2
274	1	1	25.24	32	3100	13	39			3
275	1	1	26.04	32	3000	19	40.1			2
276	1	1	25.39	32	3050	14	39.2	2		1
277	1	1	28.23	32	3600	10	38.3			2
278	1	1	23.14	32	3200	8	38	2		2
279	1	1	24.54	32	3000	13	39			2
280	1	1	23.8	32	2900	10	38.3			3
281	1	1	24.22	32	3200	13.5	39.1			2
282	1	1	23.18	32	2900	13	39			2
283	1	1	27.72	31	3500	20	40.2			1
284	1	1	27.73	31	3600	11	38.5			2
285	1	1	28.65	31	3200	10	38.3			2
286	1	1	27.22	31	2900	17	39.6	2		2
287	1	1	24.77	31	3500	21	40.3			0	2
288	1	1	30.08	31	3600	14	39.2	2		3
289	1	1	25.51	31	3050	10	38.3			2
290	1	1	25.39	31	3350	13	39			2
291	1	1	27.48	31	2900	19	40.1			2
292	1	1	29.74	31	3100	23	40.5			2
293	1	1	28.28	31	2950	16	39.5	2		2
294	1	1	31.57	31	3050	19	40.1			2
295	1	1	27.48	31	3800	13	39			3
296	1	1	23.88	31	3200	12	38.6			2
297	1	1	34.16	31	3400	16	39.5	2		3
298	1	1	28.08	31	3550	17	39.6	2		3
299	1	1	29.3	31	4300	19	40.1			2
300	1	1	30.08	31	3550	16	39.5	2		2
301	1	1	32.99	31	3200	15	39.3			2
302	1	1	28.57	31	3000	20	40.2			2
303	1	1	35.16	31	3500	24	40.6			2
304	1	1	23.74	31	3600	19	40.1			2
305	1	1	23.51	31	2900	16	39.5	2		2
306	1	1	27.43	31	2700	19	40.1			3
307	1	1	25.08	31	3300	23	40.5			2
308	1	1	27.43	31	3450	14	39.2	2		2
309	1	1	34.38	31	3200	12	38.6			1
310	1	1	27.48	31	3700	10	38.3			3
311	1	1	25.69	31	3700	27	41.1	2		2
312	1	1	26.33	31	2800	17	39.6	2		1
313	1	1	31.63	31	3550	8	38	2		0	2
314	1	1	26.91	31	3500	26	41			2
315	1	1	30.86	31	3150	20	40.2			1
316	1	1	23.88	31	3300	22	40.4			2
317	1	1	26.84	31	3250	20	40.2			2
318	1	1	26.57	31	3100	20	40.2			2
319	1	1	29.38	31	3050	22.5	40.5	2		3
320	1	1	29.3	31	3600	26	41			4
321	1	1	24.09	31	3300	19	40.1			2
322	1	1	27.82	31	3000	19	40.1			2
323	1	1	29.24	31	3350	22	40.4			2
324	1	1	25.39	31	2850	20	40.2			2
325	1	1	29.62	31	3000	10	38.3			2
326	1	1	27.05	31	3250	13	39			2
327	1	1	23.53	31	3500	20	40.2			2
328	1	1	26.84	31	3200	10	38.3			2
329	1	1	25.81	31	3350	12	38.6			2
330	1	1	26.4	31	3650	16.5	39.5			2
331	1	1	32.85	31	3000	12	38.6			0	1
332	1	1	26.56	31	3450	15	39.3			1
333	1	1	22.68	31	2900	17	39.6	2		2
334	1	1	27.85	31	3600	13	39			2
335	1	1	29.09	31	3800	23	40.5			1
336	1	1	31.6	31	3000	17	39.6	2		2
337	1	1	26.9	31	3850	8	38			2
338	1	1	28.72	31	4050	24	40.6			3
339	1	1	29.14	31	3400	13	39			3
340	1	1	30.44	31	3100	19	40.1			2
341	1	1	28.23	31	2950	18	40			2
342	1	1	32.05	31	3150	14	39.2	2		2
343	1	1	25.97	31	3100	1	30.1			2
344	1	1	26.03	31	3700	15	39.3			1
345	1	1	26.35	31	4150	14	39.2	2		2
346	1	1	25.78	31	1800	18	40			1
347	1	1	28.84	31	3500	20	40.2			3
348	1	1	25.97	31	3000	20	40.2			2
349	1	1	25.39	31	2100	10	38.3	2		0
350	1	1	31.53	31	3300	2	32.1			2
351	1	1	28.93	31	3000	33	41.2			2
352	1	1	25.91	31	3000	30	41.1			2
353	1	1	28.84	31	3600	15	39.3			3
354	1	1	29.05	31	4300	10	38.4	2		2
355	1	1	27.05	31	3900	16	39.5	2		2
356	1	1	26.67	31	3400	15.5	39.4			2
357	1	1	30.76	31	3650	21.5	40.3			0	1
358	1	1	31.25	31	3900	9.5	38.2			2
359	1	1	31.24	31	3600	18	40			2
360	1	1	28.3	31	3600	22	40.4			2
361	1	1	26.04	31	3500	14	39.2	2		2
362	1	1	24.03	31	2950	24	40.6			2
363	1	1	34.81	31	3550	15	39.3			2
364	1	1	29.32	31	3650	16	39.5	2		2
365	1	1	27.55	31	3850	18	40			0
366	1	1	24.77	31	3100	18	40			2
367	1	1	25.39	31	4250	10.5	38.4			2
368	1	1	23.44	31	3450	24	40.6			3
369	1	1	27.1	31	3950	24	40.6			2
370	1	1	22.77	31	3000	15.5	39.4			2
371	1	1	24.24	31	3200	16	39.5	2		3
372	1	1	29.03	31	3200	14	39.2	2		2
373	1	1	29.59	31	3550	14	39.2	2		2
374	1	1	30.11	31	3200	18	40			2
375	1	1	33.98	31	2500	24	40.6			4
376	1	1	30.04	31	3400	18.5	40.1	2		1
377	1	1	28.23	31	3750	21	40.3			2
378	1	1	22.06	31	3650	8	38			2
379	1	1	34.72	31	3000	12.5	39	2		4
380	1	1	24.84	31	3800	12	38.6			3
381	1	1	32.39	31	3800	14	39.2	2		3
382	1	1	25.97	31	3000	3	34.2			2
383	1	1	27.12	31	3500	18	40			2
384	1	1	33.3	31	3000	17	39.6	2		2
385	1	1	26.71	31	3550	20	40.2			3
386	1	1	24.22	31	3500	24	40.6			2
387	1	1	24.57	31	4300	19	40.1			2
388	1	1	28.04	31	2700	18	40			0
389	1	1	31.24	31	3400	14	39.2	2		3
390	1	1	27.29	31	2900	4	36			1
391	1	1	27.18	31	2500	12	38.6			2
392	1	1	27.73	31	3400	16.5	39.5			1
393	1	1	29.02	31	3500	10	38.4	2		2
394	1	1	26.84	31	3300	19	40.1			1
395	1	1	28.72	31	3000	15	39.3			3
396	1	1	22.86	31	4350	18	40			2
397	1	1	33.75	31	3050	19	40.1			2
398	1	1	27.34	31	3800	27	41.1	2		3
399	1	1	26.08	31	3900	26	41			2
400	1	1	27.94	31	3200	26	41			2
401	1	1	24.84	31	3100	16.5	39.5			2
402	1	1	32.45	31	3500	29	41.1			2
403	1	1	26.71	31	3100	28	41.1			1
404	1	1	25.51	31	3400	23	40.5			2
405	1	1	28.6	31	3500	15	39.3			3
406	1	1	29.69	31	3100	8	38	2		2
407	1	1	31.99	31	3250	15	39.3			2
408	1	1	25.78	31	3450	14	39.2	2		2
409	1	1	26.35	31	3550	21	40.3			2
410	1	1	27.64	31	3500	19	40.1			2
411	1	1	27.28	31	3100	10	38.4	2		2
412	1	1	32.47	31	3800	17	39.6			2
413	1	1	23.31	31	3500	18.5	40.1	2		2
414	1	1	27.59	31	3400	14.5	39.2			3
415	1	1	31.63	31	3250	15.5	39.4			2
416	1	1	23.01	31	2750	14.5	39.2			2
417	1	1	27.28	31	3000	11	38.5			2
418	1	1	26.44	31	3600	5	36.5			2
419	1	1	24.34	31	2850	20	40.2			2
420	1	1	26.29	31	3350	24	40.6			2
421	1	1	33.73	31	3000	21	40.3			1
422	1	1	24.8	31	2800	24	40.6			2
423	1	1	26.56	31	3800	13	39			2
424	1	1	30.04	31	3500	16	39.5	2		2
425	1	1	27.92	31	3300	17	39.6			2
426	1	1	27.29	31	4400	21.5	40.3			3
427	1	1	25.39	31	3000	21	40.3			2
428	1	1	33.98	31	3300	15	39.3			2
429	1	1	28.69	31	3500	11	38.5			2
430	1	1	23.44	31	3100	22.5	40.5	2		2
431	1	1	29.76	31	3700	13	39			2
432	1	1	26.53	31	3200	16	39.5	2		2
433	1	1	27.06	31	3250	18	40			2
434	1	1	28.6	31	4200	17.5	39.6			3
435	1	1	24.84	31	2750	15	39.3			2
436	1	1	29.3	31	4000	6	37.3	2		2
437	1	1	31.99	31	4300	17	39.6			3
438	1	1	23.62	31	3100	21	40.3			1
439	1	1	26.04	31	2700	16	39.5	2		2
440	1	1	24.51	31	3300	31	41.1	2		2
441	1	1	27.06	31	2650	10	38.4	2		2
442	1	1	35.63	31	2800	12.5	39	2		2
443	1	1	30.12	31	4000	14	39.2	2		2
444	1	1	24.61	31	3700	23	40.5			2
445	1	1	30.36	31	3550	12	38.6			4
446	1	1	26.17	31	4100	20	40.2			1
447	1	1	33.12	31	3550	16	39.5	2		3
448	1	1	27.89	31	3150	26	41			2
449	1	1	30.06	31	3200	18	40			2
450	1	1	28.6	31	4400	35	41.3	2		3
451	1	1	27.01	31	3900	21.5	40.3			3
452	1	1	28.04	31	3000	13	39			1
453	1	1	25.22	31	3450	14	39.2	2		2
454	1	1	27.1	31	4100	35	41.3			2
455	1	1	28.04	31	3800	15	39.3			2
456	1	1	25.22	30	3550	7	37.5			1
457	1	1	26.95	30	4200	9	38.2	2		1
458	1	1	26.17	30	3000	12	38.6			2
459	1	1	27.85	30	2950	14	39.2	2		2
460	1	1	31.24	30	3150	6	37.3	2		2
461	1	1	33.78	30	3650	25	41			2
462	1	1	34.38	30	3000	21	40.3			2
463	1	1	28.91	30	2950	14	39.2	2		2
464	1	1	23.88	30	3500	15	39.3			1	4
465	1	1	28.13	30	3150	20	40.2			2
466	1	1	26.4	30	3000	13	39			2
467	1	1	26.04	30	2900	15	39.3			3
468	1	1	29.3	30	3500	19	40.1			2
469	1	1	27.25	30	3500	8	38			2
470	1	1	27.34	30	3800	10	38.4	2		2
471	1	1	29.76	30	3700	18	40			2
472	1	1	30.48	30	3100	16	39.5	2		2
473	1	1	28.91	30	3700	3.5	35.5			2
474	1	1	25.1	30	3800	13	39			2
475	1	1	31.62	30	2100	15.5	39.4			2
476	1	1	26.56	30	3100	13	39			2
477	1	1	25.97	30	3100	19	40.1			2
478	1	1	31.99	30	3000	14	39.2	2		2
479	1	1	31.96	30	3800	13	39			3
480	1	1	23.74	30	3000	10	38.4	2		2
481	1	1	24.09	30	3200	17	39.6			3
482	1	1	24.77	30	2800	17	39.6			1
483	1	1	24.68	30	3450	17	39.6			3
484	1	1	25.16	30	3250	8	38			2
485	1	1	32.99	30	3000	11	38.5			2
486	1	1	24.52	30	2700	21	40.3			1
487	1	1	31.89	30	2950	14	39.2	2		3
488	1	1	25.15	30	2700	6	37.3			1
489	1	1	30.82	30	2850	19.5	40.2			3
490	1	1	24.91	30	3600	15	39.3			3
491	1	1	31.62	30	4250	5	36.5	2		3
492	1	1	27.34	30	3500	16	39.5	2		2
493	1	1	30.86	30	2705	16.5	39.5			2
494	1	1	29.14	30	3000	7.5	37.6			0	2
495	1	1	24.22	30	3000	12	38.6			2
496	1	1	27.58	30	3650	15	39.3			2
497	1	1	24.44	30	2900	15	39.3			2
498	1	1	28.65	30	3700	23	40.5			3
499	1	1	25.91	30	3000	18	40			2
500	1	1	31.25	30	3000	11	38.5			2
501	1	1	23.88	30	4400	11.5	38.5			3
502	1	1	25.39	30	4300	20	40.2			3
503	1	1	27.1	30	3050	15	39.3			2
504	1	1	26.62	30	3500	11	38.5			2
505	1	1	29.38	30	3850	16	39.5	2		2
506	1	1	29.72	30	3050	27	41.1			3
507	1	1	27.85	30	3000	12	38.6			2
508	1	1	25.65	30	2800	14.5	39.2			2
509	1	1	27.34	30	3550	10	38.4	2		1
510	1	1	25.64	30	3000	15	39.3			3
511	1	1	29.24	30	3700	14	39.2	2		2
512	1	1	27.24	30	3250	15	39.3			2
513	1	1	29.02	30	3150	25	41			3
514	1	1	27.14	30	3000	22.5	40.5	2		3
515	1	1	25.81	30	3850	15.5	39.4			2
516	1	1	27.68	30	3650	9	38.2			3
517	1	1	25.71	30	3700	22	40.4			2
518	1	1	30.12	30	3850	16	39.5	2		1
519	1	1	24.44	30	3100	23	40.5			2
520	1	1	28.91	30	3500	10.5	38.4			1
521	1	1	27.89	30	2800	22	40.4			2
522	1	1	26.04	30	3000	14	39.2	2		1
523	1	1	25	30	3500	21	40.3			2
524	1	1	24.68	30	2750	17	39.6			1
525	1	1	28.72	30	3500	22.5	40.5	2		2
526	1	1	30.49	30	3600	16.5	39.5			3
527	1	1	27.06	30	3600	20	40.2			2
528	1	1	31.22	30	3150	14	39.2	2		1
529	1	1	29.05	30	3800	19	40.1			1
530	1	1	26.91	30	3900	18	40			3
531	1	1	28.16	30	2900	17.5	39.6			0	2
532	1	1	28.16	30	3650	21.5	40.3			3
533	1	1	28.13	30	3200	12.5	39	2		2
534	1	1	28.13	30	2900	18	40			3
535	1	1	30.06	30	3250	49	41			2
536	1	1	30.06	30	3100	18	40			2
537	1	1	26.95	30	2750	26	41			2
538	1	1	30.47	30	3000	25	41			3
539	1	1	24.45	30	3450	17	39.6			2
540	1	1	24.45	30	3800	24	40.6	2		3
541	1	1	27.92	30	2850	16	39.5	2		2
542	1	1	24.24	30	4200	14.5	39.2			3
543	1	1	26.35	30	3200	9	38.2	2		1	3
544	1	1	26.35	30	3700	15	39.3			3
545	1	1	28.96	30	3700	25	41			3
546	1	1	28.58	30	3600	14	39.2	2		1
547	1	1	27.24	30	3800	22.5	40.5	2		2
548	1	1	27.24	30	3300	10	38.3			2
549	1	1	29.3	30	3100	12.5	39	2		2
550	1	1	29.3	30	4000	18	40			2
551	1	1	27.64	30	3200	12	38.6			2
552	1	1	27.64	30	3200	15	39.3			2
553	1	1	31.18	30	3800	21	40.3			1
554	1	1	31.18	30	3600	11	38.5			2
555	1	1	23.46	30	4050	11	38.5			2
556	1	1	23.46	30	3050	12.5	39	2		2
557	1	1	26.75	30	3800	15	39.3			1
558	1	1	25	30	3500	26	41			2
559	1	1	29.74	30	2750	11	38.5			2
560	1	1	29.74	30	3050	13.5	39.1			2
561	1	1	30.06	30	4050	14.5	39.2			2
562	1	1	30.06	30	3100	10	38.4	2		3
563	1	1	24.91	30	4200	14.5	39.2			2
564	1	1	28.16	30	3200	14	39.2			2
565	1	1	27.18	30	1800	23	40.5			3
566	1	1	25.71	30	3100	11	38.5			2
567	1	1	26.62	30	4250	13	39			3
568	1	1	27.39	30	3150	17	39.6			2
569	1	1	28.58	30	3800	15	39.3			2
570	1	1	28.58	30	3600	11	38.5			2
571	1	1	24.91	30	3300	18	40			0	2
572	1	1	28.16	30	3850	14	39.2			2
573	1	1	28.96	30	3050	27	41.1			3
574	1	1	26.61	30	2600	15.5	39.4			2
575	1	1	25.07	30	3300	16.5	39.5			2
576	1	1	25	30	3350	19	40.1			3
577	1	1	28.04	30	3800	10	38.4	2		2
578	1	1	33.59	30	2950	23	40.5			2
579	1	1	29.75	30	2700	11.5	38.5			2
580	1	1	26.56	30	3700	10	38.4			2
581	1	1	27.18	30	3950	13.8	39.1			3
582	1	1	28.13	30	3550	15	39.3			3
583	1	1	26.77	30	2850	12.4	38.6			1
584	1	1	30.39	30	3100	24.5	41	2		2
585	1	1	23.62	30	4500	3.8	35.6			2
586	1	1	23.51	30	3100	6.6	37.4			2
587	1	1	28.52	30	2450	9.8	38.3	2		1
588	1	1	26.22	30	3200	21.9	40.4			2
589	1	1	22.95	30	3600	26.1	41			3
590	1	1	30.48	30	3350	13	39			1
591	1	1	31.65	30	3150	9.9	38.3			1
592	1	1	26.35	30	2500	12.5	39	2		2
593	1	1	27.29	30	3100	15.8	39.4			3
594	1	1	32.32	30	4300	24	41	2		3
595	1	1	27.85	30	3800	13.3	39.1	2		3
596	1	1	27.73	30	3800	15.7	39.4			2
597	1	1	28.13	30	3650	20.1	40.2			2
598	1	1	28.26	30	3800	36.9	41	2		1	3
599	1	1	27.73	30	3350	5	36.6			2
600	1	1	27.06	30	3300	11.4	38.5			1
601	1	1	28.52	30	2750	7.9	38			3
602	1	1	24.38	30	3200	11.9	38.6	2		2
603	1	1	28.23	30	4000	18.4	40			2
604	1	1	25.08	30	3500	12.4	38.6			2
605	1	1	24.22	30	3800	9.4	38.2	2		3
606	1	1	24.98	30	2500	9.1	38.2			2
607	1	1	25.22	30	4100	10	38.4			3
608	1	1	26.17	30	3500	15	39.3			3
609	1	1	33.27	30	3450	27	41.1			1
610	1	1	25.85	30	4150	13.2	39.1	2		4
611	1	1	29.06	30	3700	13	39	2		2
612	1	1	24.68	30	2500	13.1	39.1	2		1
613	1	1	29.41	30	3550	13	39.1	2		3
614	1	1	29.09	30	3100	10.3	38.4			2
615	1	1	25.15	30	3000	29.4	41.1			2
616	1	1	25.39	30	3700	4.2	36.1			2
617	1	1	24.84	30	3500	11.8	38.6	2		2
618	1	1	27.06	30	4300	13.3	39.1	2		2
619	1	1	26.4	30	4500	15.6	39.4			3
620	1	1	28.84	30	3200	11.2	38.5			2
621	1	1	25.71	30	3500	8.5	38.1	2		2
622	1	1	27.47	30	1200	16.9	39.5			1
623	1	1	26.56	30	3950	12.4	38.6			3
624	1	1	26.03	30	3100	12.6	39	2		2
625	1	1	27.39	30	3000	19.4	40.2	2		3
626	1	1	26.62	30	3350	4	36			2
627	1	1	27.28	30	3700	11.9	38.6	2		2
628	1	1	28.65	30	3300	4	36	2		2
629	1	1	25.28	30	3750	5.1	37	2		2
630	1	1	29.07	30	3750	20.7	40.3			1
631	1	1	27.14	30	3950	12.8	39			3
632	1	1	31.3	30	3850	15.2	39.4	2		1
633	1	1	25.01	30	3550	16.5	39.5			3
634	1	1	25.51	30	2708	10.8	38.5	2		2
635	1	1	25.51	30	3600	4.6	36.4			2
636	1	1	25.86	30	3600	15.7	39.4			2
637	1	1	24.8	30	3200	10.3	38.4			2
638	1	1	25.81	30	3800	9.5	38.2			3
639	1	1	25.81	30	4000	9.5	38.2			1
640	1	1	24.17	30	3600	3.5	35.5			2
641	1	1	24.17	30	2950	11.2	38.5			2
642	1	1	23.23	30	3600	6.1	37.3			3
643	1	1	22.86	30	4200	14.7	39.2			2
644	1	1	24.61	30	3800	5.8	37.2			2
645	1	1	24.61	30	3850	10.2	38.4			3
646	1	1	24.46	30	3000	13.8	39.1			3
647	1	1	24.46	30	3000	12.1	38.6			2
648	1	1	34.29	30	3000	18.3	40			2
649	1	1	33.91	30	3700	20.7	40.3			1
650	1	1	27.73	30	3300	2.9	33.4			2
651	1	1	30.47	30	3100	23.6	40.6			2
652	1	1	27.73	30	2600	12	38.6			3
653	1	1	28.58	30	3450	9.2	38.2			2
654	1	1	28.58	30	3200	8.8	38.1			2
655	1	1	25.39	30	3500	3.2	35.2	2		2
656	1	1	27.34	30	3750	15	39.3			3
657	1	1	27.34	30	3650	14.8	39.2			3
658	1	1	32.05	30	2750	18.5	40.1	2		2
659	1	1	32.05	30	4000	30.6	41.1			2
660	1	1	27.58	30	4000	8.4	38.1	2		3
661	1	1	27.58	30	3600	14.9	39.3	2		3
662	1	1	24.98	30	4000	21.8	40.4			2
663	1	1	24.98	30	2750	8.5	38.1			3
664	1	1	26.35	30	3700	25.8	41			2
665	1	1	23.34	30	2500	10.4	38.4	2		0
666	1	1	33.59	30	2850	23.3	40.6	2		2
667	1	1	33.59	30	3750	10.2	38.4			2
668	1	1	29.06	30	2900	9.5	38.2			2
669	1	1	27.51	30	3900	12.2	38.6			2
670	1	1	25	30	3000	6.6	37.4			2
671	1	1	26.95	30	3000	13.3	39.1	2		2
672	1	1	27.73	30	2900	21.7	40.4	2		2
673	1	1	27.73	30	3800	30.2	41.1			3
674	1	1	31.24	30	2000	12.5	39	2		3
675	1	1	31.24	30	3200	15.4	39.4	2		1
676	1	1	26.75	30	4700	18.1	40			2
677	1	1	26.75	30	3000	15.8	39.4			1
678	1	1	27.34	30	3000	10.4	38.4	2		3
679	1	1	27.34	30	3500	9.1	38.2			0	1
680	1	1	28.65	30	4000	19.9	40.2			2
681	1	1	28.65	30	4050	16	39.5	2		2
682	1	1	24.92	30	3100	15.7	39.4			1
683	1	1	24.92	30	3750	10.5	38.4			2
684	1	1	24.84	30	3900	10.4	38.4			3
685	1	1	28.04	30	4000	17.2	39.6			2
686	1	1	28.96	30	2500	10.8	38.5	2		2
687	1	1	29.69	30	3100	2.9	33.6			2
688	1	1	26.04	30	2900	15.8	39.4			4
689	1	1	25.64	30	4100	20.8	40.3			2
690	1	1	28.23	30	2450	5.5	37.1			1
691	1	1	28.23	30	4600	12.5	39	2		2
692	1	1	26.77	30	2650	15.9	39.4			2
693	1	1	26.77	30	3050	9	38.2			2
694	1	1	29.64	30	3550	20.7	40.3			3
695	1	1	25.71	30	2800	23.8	40.6			2
696	1	1	29.64	30	2900	11.4	38.5			2
697	1	1	24.52	30	3700	11.5	38.5			2
698	1	1	30.86	30	2700	14.7	39.2			2
699	1	1	30.86	30	3500	21.6	40.4	2		2
700	1	1	28.65	29	3250	17	39.6			2
701	1	1	25.34	29	2850	14.8	39.2			2
702	1	1	28.6	29	1500	15.7	39.4			1
703	1	1	25.59	29	3800	14.8	39.2			2
704	1	1	24.61	29	4200	9.6	38.2	2		2
705	1	1	27.73	29	3800	18.2	40			2
706	1	1	24.61	29	3100	6	37.3			3
707	1	1	26.84	29	4150	3	34.3	2		1
708	1	1	26.84	29	3000	16.2	39.5			2
709	1	1	26.22	29	2800	10.3	38.4	2		3
710	1	1	26.22	29	3000	20	40.2			2
711	1	1	27.31	29	4100	19	40.1			2
712	1	1	30.47	29	3250	6	37.3			2
713	1	1	27.34	29	4250	13.3	39.1	2		2
714	1	1	25.39	29	3100	9	38.2			2
715	1	1	27.82	29	3700	22.5	40.5	2		2
716	1	1	35.38	29	3650	6.6	37.4			3
717	1	1	31.22	29	3400	11.5	38.5			2
718	1	1	25.46	29	2900	12.1	38.6			2
719	1	1	27.73	29	4200	18.5	40.1	2		1
720	1	1	26.56	29	3100	24	41	2		2
721	1	1	24.98	29	3200	8.2	38.1			0	2
722	1	1	26.57	29	3150	30.5	41.1			2
723	1	1	29.3	29	1800	8.2	38.1			2
724	1	1	30.82	29	3000	14.5	39.2			3
725	1	1	33.69	29	3650	6.1	37.3			2
726	1	1	29.3	29	3150	18.4	40			2
727	1	1	24.54	29	3700	14.2	39.2			1
728	1	1	25.78	29	3400	7	37.5			3
729	1	1	29.3	29	3200	7	37.5			2
730	1	1	28.98	29	3000	7.6	37.6			2
731	1	1	28.6	29	3700	17.2	39.6			1
732	1	1	26.4	29	3000	16.1	39.5			1
733	1	1	23.83	29	2950	5.9	37.2	2		1
734	1	1	28.13	29	3350	15.2	39.4	2		2
735	1	1	26.45	29	3100	8.4	38.1	2		2
736	1	1	24.68	29	3000	6	37.3			3
737	1	1	23.32	29	2800	32.8	41.2			2
738	1	1	27.94	29	3150	21.9	40.4			2
739	1	1	26.56	29	3600	15.7	39.4			2
740	1	1	26.49	29	3250	4.3	36.2	2		2
741	1	1	26.91	29	3250	9.4	38.2			2
742	1	1	27.34	29	3000	29.2	41.1			2
743	1	1	27.94	29	3600	16.4	39.5			2
744	1	1	27.64	29	3750	12.2	38.6			2
745	1	1	24.74	29	3200	15	39.3			2
746	1	1	26.95	29	3000	25.7	41			2
747	1	1	26.49	29	2550	9.8	38.3			1
748	1	1	24.22	29	3350	13.6	39.1			2
749	1	1	27.64	29	3000	27.9	41.1			2
750	1	1	24.56	29	3200	12.8	39			2
751	1	1	23.05	29	3450	18.7	40.1	2		2
752	1	1	33.12	29	4200	7.8	38			1
753	1	1	34.38	29	3600	3.1	35	2		1
754	1	1	28.72	29	3750	13.1	39.1	2		2
755	1	1	26.62	29	3000	17.6	39.6			2
756	1	1	28.93	29	3000	13.7	39.1			2
757	1	1	23.14	29	3700	28.9	41.1			2
758	1	1	28.13	29	3200	3.9	36			2
759	1	1	24.86	29	1400	22.1	40.4			2
760	1	1	25.39	29	4250	37	41	2		2
761	1	1	24.61	29	3600	4.2	36.1			2
762	1	1	25.89	29	1400	31.7	41.2			2
763	1	1	26.04	29	2900	7.7	37.6			1
764	1	1	25.39	29	3800	12.5	39	2		2
765	1	1	27.04	29	3100	13.5	39.1			1
766	1	1	31.25	29	3350	26.4	41			2
767	1	1	26.56	29	3450	18.4	40			3
768	1	1	24.98	29	3750	23.7	40.6			3
769	1	1	28.96	29	3000	16.3	39.5			2
770	1	1	23.62	29	3650	10.1	38.4			2
771	1	1	24.22	29	3700	9.9	38.3			3
772	1	1	29.64	29	3000	23.4	40.6	2		2
773	1	1	28.91	29	3000	4.3	36.3			2
774	1	1	26.04	29	2600	14	39.2			2
775	1	1	28.52	29	3000	16.4	39.5			2
776	1	1	25.39	29	3900	1.9	31			1
777	1	1	29.24	29	3800	9.6	38.3	2		2
778	1	1	26.95	29	3700	9.4	38.2			1
779	1	1	28.88	29	2000	9.1	38.2			3
780	1	1	28.52	29	3800	4.1	36.1	2		1
781	1	1	26.84	29	3900	28.3	41.1			0
782	1	1	25.85	29	3750	17.6	39.6			1
783	1	1	26.84	29	3700	23.1	40.5			2
784	1	1	25.85	29	3000	12.6	39	2		4
785	1	1	31.6	29	3300	14.8	39.2			2
786	1	1	29.74	29	4000	29.4	41.1			1
787	1	1	29.69	29	3100	12.1	38.6			2
788	1	1	26.93	29	3400	1.9	32	2		1
789	1	1	27.85	29	3200	13.4	39.1	2		2
790	1	1	28.23	29	3800	7.8	38			2
791	1	1	27.82	29	3100	12.8	39			2
792	1	1	28.52	29	3650	13.1	39.1	2		2
793	1	1	25.91	29	3200	15	39.3			2
794	1	1	22.86	29	3100	26.5	41	2		2
795	1	1	30.44	29	3450	8.6	38.1	2		2
796	1	1	30.82	29	3400	28.6	41.1			3
797	1	1	25.16	29	4200	23	40.5			2
798	1	1	27.73	29	4000	5.5	37.1			2
799	1	1	24.03	29	3050	6.1	37.3			3
800	1	1	23.44	29	3000	27.7	41.1			2
801	1	1	30.48	29	2600	5.4	37			2
802	1	1	32.81	29	3400	5.8	37.2			2
803	1	1	27.55	29	3800	4.2	36.2			1
804	1	1	29.3	29	2700	7	37.5			2
805	1	1	27.82	29	3800	14.9	39.3	2		1
806	1	1	28.52	29	3900	11.5	38.5			2
807	1	1	34.38	29	3900	4.1	36.1			2
808	1	1	30.45	29	4250	10.8	38.5	2		2
809	1	1	30.09	29	4350	9	38.2			1
810	1	1	25.78	29	3650	18.7	40.1			1
811	1	1	27.34	29	3900	5.8	37.2			2
812	1	1	26.67	29	3450	13.1	39.1	2		2
813	1	1	28.2	29	2700	6.2	37.3			2
814	1	1	30.44	29	3800	18.9	40.1			2
815	1	1	29.69	29	3900	12.6	39			3
816	1	1	25.78	29	3600	9.8	38.3			2
817	1	1	26.81	29	4800	10.9	38.5	2		3
818	1	1	24.54	29	3300	19.8	40.2			2
819	1	1	29.3	29	3000	3.6	35.6	2		2
820	1	1	26.17	29	3350	14.6	39.2			2
821	1	1	25.22	29	3100	6.1	37.3			3
822	1	1	28.13	29	3100	10.1	38.4			2
823	1	1	26.45	29	3000	9.8	38.3			2
824	1	1	26.44	29	3150	12.1	38.6			1
825	1	1	25.78	29	2850	8.8	38.1			3
826	1	1	28.58	29	3300	8.4	38.1	2		1
827	1	1	28.96	29	2850	11.1	38.5			2
828	1	1	28.65	29	3400	14.2	39.2			2
829	1	1	31.96	29	4200	12.1	38.6			3
830	1	1	27.18	29	3000	11.5	38.5			2
831	1	1	26.17	29	2100	6.6	37.4			2
832	1	1	26.35	29	3400	11.4	38.5			2
833	1	1	27.34	29	3900	20.1	40.2	2		2
834	1	1	23.24	29	4150	22.3	40.4			3
835	1	1	23.83	29	3200	9.6	38.3			2
836	1	1	30.49	29	3450	15.8	39.4			2
837	1	1	23.44	29	3000	6.9	37.5			3
838	1	1	26.17	29	3750	19.5	40.2			2
839	1	1	24.61	29	3000	13.5	39.1			2
840	1	1	24.77	29	3450	30	41.1			2
841	1	1	25.39	29	3000	10.9	38.5	2		4
842	1	1	30.84	29	2800	31.9	41.2			2
843	1	1	33.59	29	3700	31.7	41.2			1
844	1	1	26.5	29	2100	23	40.5			3
845	1	1	26.17	29	3900	13.3	39.1	2		2
846	1	1	27.39	29	3200	31.9	41.2			1
847	1	1	27.73	29	3400	8.4	38.1			2
848	1	1	29.97	29	3350	20.5	40.3	2		2
849	1	1	28.13	29	3900	35.1	41.3			2
850	1	1	28.72	29	3300	5.2	37			2
851	1	1	26.17	29	3700	14	39.2			3
852	1	1	32.77	29	3300	18	40			2
853	1	1	28.72	29	3450	2	33			3
854	1	1	23.83	29	3150	17	39.6			2
855	1	1	30.47	29	3400	22	40.4			2
856	1	1	30.11	29	3700	12.8	39			2
857	1	1	28.96	29	3150	27.9	41.1			3
858	1	1	30.04	29	2850	10.5	38.4			2
859	1	1	28.44	29	3650	17	39.6			2
860	1	1	23.73	29	3600	17	39.6			3
861	1	1	23.53	29	3100	14	39.2			2
862	1	1	33.25	29	2900	16.6	39.5			2
863	1	1	25.39	29	2500	19.8	40.2			2
864	1	1	23.83	29	4050	27.1	41.1			2
865	1	1	32.47	29	3700	13.1	39.1	2		1
866	1	1	23.53	29	2400	24.5	41	2		2
867	1	1	27.89	29	3100	19	40.1			0	2
868	1	1	24.77	29	3250	5.5	37.1			2
869	1	1	24.22	29	3000	12	38.6			2
870	1	1	31.23	29	4300	5.1	37	2		3
871	1	1	30.47	29	3750	6.6	37.4			2
872	1	1	26.95	29	3000	8.5	38.1			2
873	1	1	27.69	29	3800	11.3	38.5			2
874	1	1	27.34	29	3350	11.8	38.6	2		2
875	1	1	27.55	29	3450	20.2	40.3	2		2
876	1	1	27.34	29	3600	29.3	41.1			1
877	1	1	23.67	29	3400	7.4	37.6			2
878	1	1	27.34	29	3450	12.5	39	2		2
879	1	1	27.73	29	3700	19	40.1			2
880	1	1	25.96	29	3700	15.2	39.4	2		3
881	1	1	23.81	29	4000	17	39.6			2
882	1	1	22.77	29	3150	12	38.6			3
883	1	1	24.54	29	2600	10.4	38.4			2
884	1	1	25.78	29	3800	8.7	38.1	2		2
885	1	1	29.38	29	3000	11.2	38.5			1
886	1	1	29.75	29	3850	10.6	38.4	2		1
887	1	1	26.44	29	4000	21.8	40.4			2
888	1	1	25.78	29	3300	23.5	40.6			3
889	1	1	26.44	29	3600	18.6	40.1	2		2
890	1	1	25.78	29	3400	9	38.2			3
891	1	1	25.26	29	3000	17.7	39.6			2
892	1	1	28.52	29	3400	15.4	39.4	2		3
893	1	1	28.8	29	2500	17.2	39.6			2
894	1	1	30.85	29	3400	22.3	40.4			1
895	1	1	25.82	29	3250	12.2	38.6			3
896	1	1	26.56	29	2500	19.5	40.2			2
897	1	1	25.59	29	3800	11	38.5			2
898	1	1	28.76	29	4250	23.9	40.6			3
899	1	1	27.34	29	2900	27	41.1			3
900	1	1	25.82	29	2850	17	39.6			1
901	1	1	27.73	29	3350	28.2	41.1			3
902	1	1	28.13	29	3450	16	39.5	2		2
903	1	1	31.83	29	2800	16	39.5	2		1
904	1	1	23.88	29	4200	13.4	39.1			2
905	1	1	26.81	29	3400	22.7	40.5			1
906	1	1	23.95	29	4300	17.1	39.6			2
907	1	1	29.69	29	3700	18.2	40			3
908	1	1	25.16	29	3900	5.8	37.2			2
909	1	1	22.31	29	2000	8.4	38.1			3
910	1	1	27.89	29	3100	28.7	41.1			3
911	1	1	27.1	29	4150	17	39.6			2
912	1	1	25.78	29	2650	32.6	41.2			2
913	1	1	24.53	29	3250	13.6	39.1			2
914	1	1	29.14	29	3800	16.1	39.5			1
915	1	1	27.55	29	4500	15.1	39.3			3
916	1	1	26.37	29	4050	10.6	38.4	2		2
917	1	1	26.23	29	3000	20.8	40.3			2
918	1	1	26.35	29	3300	10.3	38.4	2		3
919	1	1	26.95	29	3150	19	40.1			2
920	1	1	31.22	29	3950	25.9	41			3
921	1	1	24.44	29	3400	10.7	38.4			3
922	1	1	34.67	29	3000	10.7	38.4	2		2
923	1	1	23.83	29	3250	17.4	39.6			2
924	1	1	23.88	29	3000	13.2	39.1	2		2
925	1	1	28.23	29	3650	32.1	41.2			3
926	1	1	28.28	29	2700	11.5	38.5			4
927	1	1	27.64	29	3400	24	41	2		2
928	1	1	26.78	29	3700	20.3	40.3	2		2
929	1	1	26.56	29	3150	20.9	40.3			2
930	1	1	28.58	29	3400	12.6	39			2
931	1	1	27.1	29	3150	19	40.1			3
932	1	1	31.25	29	4250	14.9	39.3	2		2
933	1	1	30.86	29	3700	15	39.3			1
934	1	1	25.24	29	4000	11.7	38.6	2		2
935	1	1	25.64	29	1200	28.8	41.1			3
936	1	1	30.8	29	3800	5.7	37.2			2
937	1	1	34.67	29	3300	17.7	39.6			3
938	1	1	25.91	29	3800	23	40.5			2
939	1	1	30.48	29	2000	13.3	39.1	2		2
940	1	1	24.77	29	3050	10.6	38.4	2		2
941	1	1	25	29	2900	17	39.6			2
942	1	1	27.89	29	3300	17	39.6			2
943	1	1	29.9	29	1800	15.9	39.4			0
944	1	1	28.04	29	3700	19	40.1			3
945	1	1	31.24	29	3000	13	39.1	2		2
946	1	1	25.39	29	3200	15	39.3			2
947	1	1	24.54	29	3450	20.1	40.3	2		2
948	1	1	27.34	29	3400	12.2	38.6			3
949	1	1	26.77	29	3100	10.9	38.5	2		2
950	1	1	24.3	29	4100	21	40.3			2
951	1	1	23.14	29	2800	16.4	39.5			2
952	1	1	25.71	29	3250	19	40.1			2
953	1	1	24.45	29	4350	22.8	40.5			3
954	1	1	28.08	28	3400	21	40.3			1
955	1	1	30.86	28	3500	24.2	41	2		1
956	1	1	24.75	28	4650	19.8	40.2			3
957	1	1	26.13	28	3500	16	39.5	2		1
958	1	1	28.34	28	1500	12.9	39			2
959	1	1	26.84	28	3200	23.8	40.6			3
960	1	1	29.69	28	3350	28	41.1			2
961	1	1	26.72	28	3000	6.2	37.3			1
962	1	1	28.2	28	2800	25.3	41			2
963	1	1	27.64	28	2850	27	41.1			2
964	1	1	28.13	28	3000	34.3	41.2			2
965	1	1	24.24	28	1200	12.7	39			3
966	1	1	23.24	28	3650	9.9	38.3			2
967	1	1	31.23	28	3450	7.5	37.6			2
968	1	1	24.68	28	1200	9.4	38.2			2
969	1	1	27.48	28	3400	11	38.5			2
970	1	1	23.44	28	3150	15.6	39.4			2
971	1	1	25.81	28	3100	6.7	37.4			1
972	1	1	27.34	28	3450	15.8	39.4			2
973	1	1	24.34	28	3750	15.2	39.4	2		2
974	1	1	23.23	28	3600	9.9	38.3			2
975	1	1	24.97	28	2950	8.4	38.1	2		2
976	1	1	31.21	28	3000	23.1	40.5			2
977	1	1	33.78	28	2600	20	40.2			2
978	1	1	28.26	28	4300	25.2	41			2
979	1	1	33.66	28	2100	25.2	41			1
980	1	1	31.24	28	3200	14.5	39.2			2
981	1	1	27.34	28	2900	5.8	37.2			2
982	1	1	30.84	28	1800	29.9	41.1			2
983	1	1	25.46	28	2850	24.5	41	2		2
984	1	1	28.04	28	4100	2.9	34			2
985	1	1	25.24	28	3200	24.8	41	2		2
986	1	1	25.1	28	3300	22.6	40.5			2
987	1	1	26.04	28	1800	13.1	39.1	2		2
988	1	1	25.32	28	3500	7.4	37.6			2
989	1	1	24.3	28	2700	11.1	38.5			1
990	1	1	27.55	28	2800	11	38.5			2
991	1	1	27.78	28	3450	13.9	39.1			2
992	1	1	28.58	28	3300	18.9	40.1			2
993	1	1	24.67	28	3150	23.8	40.6			2
994	1	1	27.24	28	3000	14.2	39.2			1
995	1	1	30.48	28	2800	19.2	40.2	2		2
996	1	1	28.84	28	4650	18.4	40			2
997	1	1	26.95	28	3100	26.8	41.1	2		2
998	1	1	26.17	28	1500	19	40.1			2
999	1	1	27.05	28	1400	21	40.3			2
1000	1	1	30.86	28	1400	10.8	38.5	2		2
1001	1	1	27.59	28	3100	12.2	38.6			2
1002	1	1	24.44	28	3300	5.4	37	2		3
1003	1	1	26.22	28	3700	8.8	38.1	2		2
1004	1	1	25	28	3700	16.8	39.5			2
1005	1	1	27.85	28	3900	25.2	41			3
1006	1	1	28.91	28	2450	39.8	41			1
1007	1	1	26.81	28	3980	16.3	39.5			2
1008	1	1	27.92	28	3300	23.5	40.6			3
1009	1	1	24.39	28	3850	16.1	39.5			2
1010	1	1	25.51	28	2900	5.9	37.3	2		3
1011	1	1	27.34	28	3300	4.5	36.3			2
1012	1	1	24.24	28	3300	9.8	38.3			2
1013	1	1	31.65	28	3000	8.9	38.2			2
1014	1	1	29.14	28	3650	13.1	39.1	2		2
1015	1	1	26.78	28	3000	4.9	36.5			4
1016	1	1	30.44	28	3000	8	38			4
1017	1	1	25.71	28	3600	22.2	40.4			2
1018	1	1	27.34	28	2600	26.6	41.1	2		2
1019	1	1	24	28	3750	16.8	39.5			2
1020	1	1	29.69	28	3500	14	39.2			2
1021	1	1	24.22	28	1400	14.4	39.2			2
1022	1	1	22.77	28	2950	21.9	40.4			2
1023	1	1	23.24	28	3600	13	39.1	2		2
1024	1	1	26.17	28	3750	20	40.2			2
1025	1	1	25.53	28	3150	16.2	39.5			2
1026	1	1	24.46	28	3700	5	36.6			3
1027	1	1	23.24	28	3100	18.9	40.1			2
1028	1	1	31.24	28	3500	20.2	40.3	2		2
1029	1	1	24.46	28	3900	8.5	38.1			2
1030	1	1	24.38	28	3000	35.2	41.3			1
1031	1	1	28.3	28	2900	12.1	38.6			3
1032	1	1	24.34	28	3000	12.8	39			3
1033	1	1	30.47	28	3100	23.5	40.6			2
1034	1	1	27.29	28	3000	18.5	40.1	2		1
1035	1	1	23.46	28	3500	17.9	40	2		2
1036	1	1	24.74	28	2850	8.1	38			3
1037	1	1	28.73	28	3100	12.8	39			2
1038	1	1	29.75	28	3400	13.4	39.1			2
1039	1	1	25.91	28	2700	20.8	40.3			2
1040	1	1	31.6	28	3700	12.6	39			2
1041	1	1	25.24	28	4450	8.9	38.2			2
1042	1	1	27.48	28	4200	22.3	40.4			2
1043	1	1	30.22	28	3200	26.6	41.1	2		3
1044	1	1	27.34	28	3100	5.4	37.1	2		2
1045	1	1	22.86	28	3900	15.7	39.4			3
1046	1	1	25.2	28	3000	21.5	40.3	2		2
1047	1	1	26.81	28	3400	7.2	37.6	2		2
1048	1	1	32.69	28	3750	4.6	36.4	2		3
1049	1	1	27.28	28	3300	21.2	40.3			2
1050	1	1	26.56	28	4000	31.7	41.2			1
1051	1	1	28.91	28	3750	13.4	39.1			2
1052	1	1	25.16	28	2700	4.9	36.5			2
1053	1	1	31.25	28	2950	7.6	37.6			3
1054	1	1	25.59	28	3150	9	38.2			2
1055	1	1	27.24	28	3500	6.2	37.3			2
1056	1	1	26.17	28	2850	15.2	39.4	2		3
1057	1	1	32.81	28	4300	10.9	38.5	2		2
1058	1	1	28.23	28	4000	10.6	38.4	2		1
1059	1	1	27.85	28	4200	11.9	38.6	2		2
1060	1	1	25	28	3400	12	38.6			2
1061	1	1	29.07	28	3600	14	39.2			4
1062	1	1	27.69	28	3000	8	38			2
1063	1	1	26.45	28	3300	9.6	38.3			2
1064	1	1	28.13	28	3650	9.2	38.2			3
1065	1	1	26.57	28	3800	6.7	37.4			4
1066	1	1	24.03	28	4050	21.7	40.4	2		2
1067	1	1	28.52	28	3500	15.3	39.4	2		2
1068	1	1	26.22	28	1800	19.5	40.2			2
1069	1	1	27.43	28	3400	18.9	40.1			2
1070	1	1	23.83	28	3250	22.8	40.5			1
1071	1	1	31.89	28	3500	15.2	39.4	2		3
1072	1	1	28.58	28	3450	16	39.5			2
1073	1	1	24.46	28	3400	8.2	38.1			3
1074	1	1	26.04	28	3500	4.8	36.5	2		3
1075	1	1	26.17	28	2100	11.8	38.6	2		2
1076	1	1	27.85	28	3200	12.2	38.6			2
1077	1	1	28.48	28	3300	11.5	38.5			2
1078	1	1	27.12	28	3150	12.2	38.6			2
1079	1	1	27.24	28	3500	6.2	37.3			2
1080	1	1	23.63	28	3950	13.4	39.1			3
1081	1	1	25.65	28	3200	14.3	39.2			2
1082	1	1	23.88	28	2900	20.8	40.3			1
1083	1	1	26.45	28	3000	11.4	38.5			0	1
1084	1	1	29.72	28	3250	7.7	37.6			2
1085	1	1	30.48	28	3550	16.2	39.5			2
1086	1	1	27.34	28	3550	5	36.6			3
1087	1	1	22.99	28	2600	16.5	39.5			2
1088	1	1	30.11	28	3400	32.9	41.2			2
1089	1	1	27.29	28	3100	8	38			2
1090	1	1	27.64	28	2900	12.5	39	2		2
1091	1	1	26.77	28	3200	8.5	38.1	2		2
1092	1	1	28.48	28	3350	6.4	37.4	2		2
1093	1	1	24.91	28	2700	8	38	2		2
1094	1	1	24.13	28	1800	12.5	39	2		3
1095	1	1	23.05	28	3800	31	41.2	2		1
1096	1	1	23.38	28	3650	17.9	40	2		2
1097	1	1	25.89	28	2000	21.5	40.4	2		2
1098	1	1	24.46	28	3500	17.8	39.6			2
1099	1	1	25.22	28	3700	6.6	37.4			1
1100	1	1	27.1	28	2900	18.7	40.1			2
1101	1	1	25.71	28	3200	4.7	36.5	2		3
1102	1	1	25.26	28	3900	9.3	38.2			2
1103	1	1	26.17	28	2800	18.4	40			2
1104	1	1	30.08	28	3700	30.5	41.1			2
1105	1	1	24.38	28	4200	8.8	38.2	2		2
1106	1	1	25.4	28	2600	9.5	38.2			2
1107	1	1	26.95	28	2900	21.3	40.3			3
1108	1	1	27.05	28	4200	9.7	38.3			2
1109	1	1	28.91	28	3150	9.9	38.3	2		1
1110	1	1	27.47	28	3000	13.2	39.1	2		2
1111	1	1	25.39	28	3500	16	39.5			0	3
1112	1	1	23.83	28	3100	9.6	38.3			2
1113	1	1	26.22	28	3300	23.5	40.6			2
1114	1	1	27.51	28	3750	19.4	40.2	2		2
1115	1	1	24.91	28	3600	24.5	41	2		2
1116	1	1	26.22	28	3000	3.1	35.1			2
1117	1	1	31.22	28	3500	18.5	40.1	2		2
1118	1	1	26.95	28	3800	19.3	40.2	2		2
1119	1	1	30.48	28	4050	29.5	41.1			2
1120	1	1	29.21	28	3800	17.8	39.6	2		2
1121	1	1	31.62	28	3450	9.9	38.3	2		3
1122	1	1	25.15	28	3750	18.7	40.1			3
1123	1	1	23.39	28	3000	11.7	38.6	2		4
1124	1	1	29.3	28	3750	15.1	39.3			2
1125	1	1	25.96	28	3350	7.6	37.6			1
1126	1	1	27.89	28	2950	8.8	38.2	2		3
1127	1	1	23.62	28	3050	13.4	39.1			2
1128	1	1	26.42	28	4200	1.8	30.5			2
1129	1	1	24.22	28	3250	8.3	38.1			2
1130	1	1	26.53	28	2100	10.6	38.4			2
1131	1	1	28.58	28	3500	13.1	39.1	2		2
1132	1	1	27.34	28	2500	12.1	38.6			2
1133	1	1	30.47	28	3500	9.9	38.3	2		2
1134	1	1	25.71	28	2850	12.8	39			3
1135	1	1	22.96	28	2500	6.8	37.5	2		2
1136	1	1	27.34	28	2600	15.1	39.3			2
1137	1	1	29.64	28	3200	3	35	2		2
1138	1	1	24.03	28	2000	10.1	38.4			2
1139	1	1	25.53	28	3600	23.6	40.6			2
1140	1	1	30.85	28	3800	11.5	38.5			2
1141	1	1	25.21	28	3700	2.7	33	2		3
1142	1	1	25.63	28	3850	13.7	39.1			2
1143	1	1	23.88	28	2950	26.2	41			2
1144	1	1	33.33	28	3300	5	36.6			2
1145	1	1	33.59	28	4050	17.7	39.6			2
1146	1	1	26.71	28	3900	9.1	38.2			2
1147	1	1	26.17	28	3200	8.6	38.1	2		2
1148	1	1	26.84	28	4700	25.6	41			2
1149	1	1	24.97	28	3250	9.7	38.3			3
1150	1	1	24.39	28	3450	5.6	37.2	2		2
1151	1	1	26.71	28	3050	26.8	41.1	2		2
1152	1	1	30.47	28	3450	2.9	34			1
1153	1	1	27.85	28	3400	12.8	39			2
1154	1	1	23.34	28	3150	26.4	41			2
1155	1	1	28.52	28	3800	18.5	40.1	2		2
1156	1	1	29.67	28	2950	22.3	40.4			2
1157	1	1	33.5	28	4200	9.5	38.2			1
1158	1	1	33.43	28	3450	13	39.1	2		2
1159	1	1	27.78	28	3600	9.3	38.2	2		2
1160	1	1	32.41	28	3550	15.1	39.3			3
1161	1	1	27.89	28	2800	13.9	39.1			3
1162	1	1	26.95	28	2709	27	41.1			2
1163	1	1	33.18	28	3000	12.7	39			3
1164	1	1	26.95	28	4500	29.5	41.1			2
1165	1	1	27.92	28	3100	26.6	41.1	2		3
1166	1	1	27.55	28	4000	22.4	40.5	2		2
1167	1	1	24.98	28	3300	7.9	38			3
1168	1	1	26.44	28	3250	19.9	40.2			1
1169	1	1	28.04	28	3350	14.5	39.2			2
1170	1	1	30.49	28	2750	20.8	40.3			1
1171	1	1	29.75	28	3750	7.1	37.5			2
1172	1	1	30.47	28	4200	7.2	37.6	2		1
1173	1	1	26.95	28	3000	20.9	40.3			2
1174	1	1	29.3	28	3700	16.7	39.5			2
1175	1	1	25.56	28	3350	14.7	39.2			2
1176	1	1	24.65	28	3100	8.6	38.1			2
1177	1	1	24.13	28	3400	16.8	39.5			2
1178	1	1	28.62	28	3600	3.4	35.3	2		2
1179	1	1	27.53	28	3200	11.8	38.6	2		2
1180	1	1	24.77	28	3150	7.3	37.6	2		2
1181	1	1	27.24	28	3400	9.6	38.3			2
1182	1	1	24.84	28	3750	6.1	37.3			2
1183	1	1	27.24	28	3300	22.1	40.4			2
1184	1	1	25.95	28	3400	19.8	40.2			2
1185	1	1	25.39	28	2000	10.7	38.5	2		2
1186	1	1	30.08	28	3600	29.8	41.1			2
1187	1	1	23.31	28	4300	8.2	38.1			2
1188	1	1	27.61	28	4100	12	38.6			2
1189	1	1	23.05	28	3550	21.4	40.3			2
1190	1	1	27.34	28	2750	18.4	40			2
1191	1	1	26.4	28	3950	4.4	36.3			2
1192	1	1	27.41	28	3100	14.9	39.3	2		1
1193	1	1	27.55	28	3400	8	38			3
1194	1	1	28.89	28	3900	16.6	39.5			0	2
1195	1	1	27.24	28	3700	14.7	39.2			1
1196	1	1	29.69	28	3100	24.4	41	2		3
1197	1	1	22.94	28	3400	11.3	38.5			2
1198	1	1	28.7	28	4000	5.3	37			2
1199	1	1	29.69	28	3400	17.9	40	2		1
1200	1	1	24.39	28	2950	11.8	38.6	2		2
1201	1	1	24.88	28	2950	16.1	39.5			2
1202	1	1	26.45	28	3850	10.3	38.4	2		1
1203	1	1	25.39	28	4000	8.5	38.1	2		2
1204	1	1	24.52	28	3850	22.9	40.5			2
1205	1	1	28.28	28	2650	13	39.1	2		2
1206	1	1	29.69	28	4200	16.3	39.5			2
1207	1	1	27.1	28	2700	13.8	39.1			3
1208	1	1	31.2	28	3500	15.4	39.4	2		2
1209	1	1	25.24	28	2650	29	41.1			2
1210	1	1	26.08	28	4250	6.6	37.4			2
1211	1	1	29.03	28	2750	14.4	39.2			2
1212	1	1	24.03	28	4000	16.8	39.5			2
1213	1	1	30.04	28	3550	11.6	38.5			2
1214	1	1	23.62	28	3600	28.9	41.1			3
1215	1	1	26.67	28	3050	14	39.2			2
1216	1	1	25.78	28	3400	19.1	40.2	2		2
1217	1	1	27.05	28	3700	6.4	37.4	2		3
1218	1	1	24.65	28	3500	15.6	39.4			3
1219	1	1	23.8	28	1200	4.4	36.3			2
1220	1	1	28.98	28	3100	18.3	40			2
1221	1	1	24.61	28	4000	32.4	41.2			2
1222	1	1	28.72	28	3300	15.5	39.4			2
1223	1	1	23.14	28	2900	7.9	38	2		2
1224	1	1	23.39	28	3300	22.4	40.5	2		2
1225	1	1	23.46	28	3450	26.5	41.1	2		2
1226	1	1	26.23	28	3400	13.9	39.1			2
1227	1	1	28.71	28	3500	14.4	39.2			2
1228	1	1	32.03	28	3150	16.1	39.5			2
1229	1	1	26.08	28	3505	12.1	38.6			3
1230	1	1	27.73	28	3050	22.8	40.5			2
1231	1	1	27.92	28	3100	8.6	38.1			2
1232	1	1	26.44	28	3350	3.4	35.4			1
1233	1	1	24.61	28	2500	34.5	41.2			2
1234	1	1	27.78	28	4150	7.3	37.6	2		2
1235	1	1	26.17	28	3300	12	38.6			2
1236	1	1	25.97	27	3950	12.8	39			2
1237	1	1	25.34	27	3350	5.1	37	2		1
1238	1	1	26.37	27	3000	20.2	40.3	2		2
1239	1	1	26.49	27	2950	20.5	40.3	2		2
1240	1	1	23.15	27	3250	26.5	41.1	2		2
1241	1	1	22.91	27	3700	4.6	36.5	2		2
1242	1	1	29.3	27	3500	10.1	38.4			2
1243	1	1	27.51	27	4300	6	37.3			1
1244	1	1	27.25	27	3200	14.6	39.2			2
1245	1	1	28.91	27	3800	11.6	38.5			2
1246	1	1	27.51	27	3400	7.9	38	2		2
1247	1	1	30.11	27	3700	23.6	40.6			1
1248	1	1	27.73	27	2600	7.7	37.6			2
1249	1	1	28.34	27	2100	15.3	39.4	2		2
1250	1	1	24.84	27	3500	9	38.2			2
1251	1	1	23.71	27	3750	13.3	39.1	2		2
1252	1	1	25.32	27	3400	4.3	36.3			1
1253	1	1	28.84	27	4050	15.3	39.4	2		2
1254	1	1	33.32	27	3300	4.7	36.5	2		2
1255	1	1	26.84	27	3100	12	38.6			2
1256	1	1	28.04	27	3500	19	40.1	2		3
1257	1	1	25.64	27	3200	20.2	40.3	2		2
1258	1	1	23.74	27	3500	5	36.6			2
1259	1	1	26.18	27	3100	8.7	38.1	2		2
1260	1	1	23.62	27	2950	14.1	39.2			3
1261	1	1	30.8	27	3400	21.5	40.4	2		2
1262	1	1	24.61	27	3750	10.6	38.4			1
1263	1	1	24.65	27	3500	7.8	38			2
1264	1	1	25.48	27	3300	18.5	40.1	2		2
1265	1	1	30.12	27	3350	10.4	38.4			2
1266	1	1	28.6	27	3200	23.7	40.6			2
1267	1	1	26.93	27	3300	15	39.3			3
1268	1	1	23.42	27	3000	21.6	40.4	2		2
1269	1	1	30.08	27	3500	17.9	40	2		2
1270	1	1	26.45	27	3400	12.7	39			2
1271	1	1	29.72	27	3300	4.4	36.3			2
1272	1	1	25.85	27	3500	13.8	39.1			2
1273	1	1	34.67	27	3300	22.3	40.4			0	3
1274	1	1	24.74	27	2800	3.4	35.4			3
1275	1	1	29.69	27	3450	23.6	40.6			2
1276	1	1	29.24	27	2850	3.8	35.6			1
1277	1	1	23.83	27	3300	3.4	35.4	2		3
1278	1	1	30.84	27	3600	26.7	41.1	2		2
1279	1	1	29.97	27	3350	12.4	38.6			2
1280	1	1	29.38	27	2600	18.3	40			0	2
1281	1	1	26.64	27	3000	15.1	39.3	2		3
1282	1	1	28.65	27	3850	24.4	41	2		2
1283	1	1	24.39	27	3000	19.1	40.2	2		3
1284	1	1	27.24	27	2950	18.3	40			2
1285	1	1	23.84	27	3750	16.9	39.5			2
1286	1	1	27.06	27	3000	19.7	40.2			3
1287	1	1	23.83	27	3300	12.5	39	2		2
1288	1	1	27.53	27	3350	10	38.4			2
1289	1	1	24.38	27	3000	22.3	40.4	2		2
1290	1	1	26.67	27	3750	16.9	39.5			1
1291	1	1	26.56	27	1200	28.9	41.1			2
1292	1	1	33.2	27	3700	15.4	39.4	2		3
1293	1	1	25.78	27	2400	22.4	40.5	2		3
1294	1	1	25.32	27	1400	8.6	38.1	2		3
1295	1	1	24.8	27	1400	27.2	41.1			2
1296	1	1	28.23	27	3000	7.5	37.6			2
1297	1	1	28.91	27	1400	13	39.1	2		2
1298	1	1	30.85	27	3000	6.7	37.4			2
1299	1	1	33.56	27	3600	35	41.3			1
1300	1	1	26.17	27	3900	11.6	38.5	2		2
1301	1	1	25.64	27	3900	10.1	38.4			2
1302	1	1	24.84	27	3150	6.7	37.4			2
1303	1	1	25.4	27	3050	23.3	40.6	2		2
1304	1	1	27.89	27	3100	20.8	40.3			2
1305	1	1	26.44	27	1400	34.8	41.2	2		2
1306	1	1	26.89	27	1400	8.9	38.2			2
1307	1	1	29	27	3300	17.5	39.6			2
1308	1	1	27.99	27	3400	34.9	41.3	2		3
1309	1	1	27.28	27	3300	9.2	38.2			2
1310	1	1	27.18	27	3600	13.3	39.1	2		2
1311	1	1	28.98	27	3100	9.7	38.3			2
1312	1	1	30.44	27	3800	31.5	41.2	2		2
1313	1	1	25.51	27	3300	10.1	38.4			3
1314	1	1	26.17	27	3950	7.9	38			2
1315	1	1	31.59	27	3600	10.6	38.4			2
1316	1	1	24.13	27	3550	12.4	38.6			2
1317	1	1	25.39	27	2900	17.3	39.6			2
1318	1	1	23.44	27	3200	12.6	39			3
1319	1	1	24.84	27	3000	21.8	40.4			2
1320	1	1	27.34	27	3100	9.6	38.3			2
1321	1	1	29.21	27	2900	6.9	37.5			2
1322	1	1	24.09	27	4000	13.9	39.1			2
1323	1	1	27.29	27	3400	15.2	39.4	2		3
1324	1	1	24.02	27	3600	22.4	40.5	2		3
1325	1	1	26.56	27	3100	13.5	39.1			2
1326	1	1	25.71	27	3000	16.7	39.5			2
1327	1	1	24.09	27	3600	33.7	41.2			2
1328	1	1	30.67	27	4200	8.4	38.1	2		2
1329	1	1	26.22	27	3350	15.1	39.4	2		2
1330	1	1	26.56	27	3100	5.4	37.1	2		2
1331	1	1	31.25	27	3000	17.8	40	2		3
1332	1	1	29.74	27	3600	14.5	39.2			3
1333	1	1	26.56	27	3150	20.6	40.3	2		2
1334	1	1	26.23	27	3500	10.3	38.4			3
1335	1	1	27.92	27	3600	29.8	41.1			2
1336	1	1	28.44	27	3350	27.6	41.1			0	1
1337	1	1	28.84	27	3000	24.9	41			2
1338	1	1	25.64	27	3700	20.3	40.3	2		2
1339	1	1	25.71	27	3200	20.9	40.3			1
1340	1	1	34.77	27	3250	17.5	39.6			2
1341	1	1	28.6	27	3550	11.1	38.5			2
1342	1	1	25.46	27	3100	14.7	39.2			2
1343	1	1	25	27	3300	10.3	38.4			2
1344	1	1	24.84	27	3950	16.3	39.5			2
1345	1	1	26.84	27	4300	5.5	37.1			1
1346	1	1	30.12	27	1500	7.3	37.6	2		3
1347	1	1	26.04	27	3400	10	38.4			2
1348	1	1	27.34	27	3000	8.1	38			0
1349	1	1	29.41	27	3700	31	41.2	2		3
1350	1	1	34.48	27	3450	13.8	39.1			2
1351	1	1	25.39	27	3100	17.7	39.6			3
1352	1	1	31.24	27	3000	15.6	39.4			2
1353	1	1	25.71	27	2900	3.3	35.3			2
1354	1	1	29.69	27	3450	9.7	38.3			2
1355	1	1	23.23	27	3600	11.7	38.6	2		3
1356	1	1	25.89	27	3400	8.1	38	2		2
1357	1	1	26.35	27	3800	22.5	40.5	2		2
1358	1	1	28.04	27	4500	21.7	40.4	2		2
1359	1	1	26.29	27	3800	31.5	41.2	2		2
1360	1	1	26.3	27	3000	22.3	40.5	2		2
1361	1	1	28.52	27	3350	8.2	38.1			3
1362	1	1	24.46	27	3550	20.6	40.3	2		3
1363	1	1	26.77	27	2500	10.1	38.4	2		2
1364	1	1	28.2	27	3450	12.1	38.6			2
1365	1	1	23.88	27	3250	18.3	40			2
1366	1	1	29.41	27	3000	15.7	39.4			2
1367	1	1	27.51	27	3500	32.1	41.2			3
1368	1	1	26.4	27	3700	31.5	41.2	2		2
1369	1	1	29.38	27	3000	22.7	40.5			3
1370	1	1	26.45	27	3900	28.2	41.1			3
1371	1	1	25.96	27	3250	30.8	41.1			3
1372	1	1	33.06	27	3200	34.4	41.2			1
1373	1	1	24.56	27	2000	22.9	40.5			2
1374	1	1	26.03	27	3000	36.8	41	2		1
1375	1	1	24.61	27	3700	25.3	41			0	1
1376	1	1	23.38	27	4100	35.9	41.3			2
1377	1	1	27.55	27	2706	26.6	41.1	2		2
1378	1	1	25.71	27	3700	23.3	40.6	2		2
1379	1	1	31.59	27	2850	24.9	41			2
1380	1	1	27.43	27	3800	23.5	40.6			2
1381	1	1	23.15	27	3650	24.8	41	2		3
1382	1	1	26.56	27	3300	24.9	41			2
1383	1	1	30.12	27	2700	22.9	40.5			2
1384	1	1	24.98	27	3000	10.3	38.4			3
1385	1	1	29.32	27	3000	14.8	39.2	2		2
1386	1	1	32.42	27	3150	10.3	38.4			2
1387	1	1	25.15	27	3800	8.6	38.1	2		1
1388	1	1	30.49	27	3450	7.3	37.6	2		2
1389	1	1	23.95	27	3300	14.9	39.3	2		2
1390	1	1	28.08	27	3100	7.2	37.6	2		2
1391	1	1	25.22	27	3400	6.7	37.4	2		2
1392	1	1	24.61	27	3850	7.8	38			2
1393	1	1	28.58	27	3250	15.5	39.4			2
1394	1	1	23.88	27	3400	13.7	39.1			1
1395	1	1	23.15	27	3150	11.6	38.6	2		2
1396	1	1	27.06	27	4500	11.4	38.5			2
1397	1	1	24.69	27	4100	5.6	37.2	2		3
1398	1	1	33.59	27	4600	19.8	40.2			2
1399	1	1	24.56	27	3000	9.6	38.3			2
1400	1	1	27.47	27	3600	9.3	38.2			2
1401	1	1	25.97	27	3200	16.9	39.5			2
1402	1	1	29.69	27	3550	21.7	40.4	2		2
1403	1	1	24.61	27	3750	17.8	40	2		2
1404	1	1	26.95	27	2500	13.4	39.1			2
1405	1	1	29.36	27	4600	14.8	39.3	2		2
1406	1	1	25.78	27	3600	16.2	39.5			2
1407	1	1	34.38	27	3900	15.3	39.4	2		2
1408	1	1	24.44	27	3500	8.4	38.1			2
1409	1	1	27.55	27	3800	8.4	38.1			2
1410	1	1	26.95	27	4200	13	39.1	2		2
1411	1	1	27.64	27	3400	19.1	40.2	2		0	2
1412	1	1	26.17	27	4300	25.4	41			2
1413	1	1	28.65	27	3300	12.9	39			2
1414	1	1	23.23	27	3700	7.8	38			2
1415	1	1	31.99	27	4100	17.5	39.6			2
1416	1	1	29.75	27	2750	17.5	39.6			1
1417	1	1	22.77	27	3300	8.1	38.1	2		1
1418	1	1	30.08	27	2850	8.9	38.2			2
1419	1	1	24.61	27	3350	22.2	40.4			1
1420	1	1	26.29	27	4000	22.9	40.5			2
1421	1	1	30.44	27	4000	23.1	40.5			2
1422	1	1	25.33	27	3600	21.6	40.4	2		2
1423	1	1	26.93	27	3500	11.9	38.6	2		2
1424	1	1	25.21	27	3500	4.5	36.3	2		2
1425	1	1	27.18	27	3400	21.1	40.3			2
1426	1	1	30.44	27	3400	4.5	36.4			3
1427	1	1	24.22	27	3000	31.3	41.2	2		2
1428	1	1	25.22	27	3700	13.4	39.1			2
1429	1	1	24.65	27	3100	20.9	40.3			3
1430	1	1	27.89	27	3600	9.5	38.2			2
1431	1	1	29.14	27	3200	21.8	40.4			2
1432	1	1	24.84	27	3450	22.4	40.5	2		2
1433	1	1	27.82	27	4200	17.8	40	2		2
1434	1	1	23.05	27	3400	6.1	37.3			2
1435	1	1	28.35	27	3600	14.8	39.3	2		1
1436	1	1	22.86	27	3450	14.2	39.2			2
1437	1	1	27.89	27	4100	10.5	38.4			1
1438	1	1	28.19	27	3400	20.1	40.3	2		0
1439	1	1	25.64	27	3500	22.2	40.4			3
1440	1	1	24.24	27	3400	18.1	40			2
1441	1	1	23.14	27	3000	9.2	38.2	2		3
1442	1	1	30.09	27	3400	5.9	37.3	2		2
1443	1	1	24.14	27	4000	13.6	39.1			1
1444	1	1	29.37	27	3100	18.3	40			2
1445	1	1	26.23	27	3000	15.7	39.4			2
1446	1	1	25.78	27	3550	21.7	40.4	2		2
1447	1	1	26.72	27	3150	20.8	40.3			2
1448	1	1	26.35	27	2650	9.9	38.3			2
1449	1	1	32.03	27	2500	14.3	39.2			3
1450	1	1	25.53	27	2800	4.5	36.4			2
1451	1	1	24.39	27	3700	12.2	38.6			2
1452	1	1	26.67	27	3400	22.5	40.5			4
1453	1	1	28.03	27	2900	14.1	39.2			2
1454	1	1	24.22	27	3300	10.8	38.5	2		2
1455	1	1	26.17	27	3400	36.4	41.4			3
1456	1	1	23.24	27	3400	14.7	39.2			2
1457	1	1	29.34	27	2800	22.2	40.4			2
1458	1	1	23.66	27	3600	8.9	38.2			2
1459	1	1	23.83	27	3550	15	39.3			2
1460	1	1	29.24	27	4150	7.4	37.6			2
1461	1	1	26.53	27	3400	5.5	37.1	2		2
1462	1	1	28.13	27	3600	7	37.5			2
1463	1	1	28.58	27	3100	21.4	40.3			3
1464	1	1	31.25	27	3800	15.4	39.4	2		2
1465	1	1	29.36	27	3850	11.4	38.5			2
1466	1	1	24.77	27	3000	15.3	39.4	2		3
1467	1	1	24.61	27	2600	10.4	38.4			2
1468	1	1	30.08	27	3550	13.6	39.1			2
1469	1	1	25.97	27	3155	12.3	38.6			2
1470	1	1	26.22	27	3100	11	38.5			2
1471	1	1	29.76	27	3200	14.3	39.2			2
1472	1	1	28.91	27	3450	5.4	37.1	2		2
1473	1	1	26.23	27	3500	10.2	38.4			2
1474	1	1	27.94	27	3500	21.8	40.4			2
1475	1	1	26.81	27	3600	11.2	38.5			2
1476	1	1	31.59	27	3400	10.8	38.5	2		2
1477	1	1	30.49	27	4000	13.6	39.1			2
1478	1	1	26.4	27	3600	9	38.2			2
1479	1	1	25.22	27	3700	23.4	40.6	2		2
1480	1	1	24.89	27	3900	10.6	38.4			2
1481	1	1	25.89	27	3600	11.8	38.6	2		2
1482	1	1	29.36	27	4000	15.5	39.4			3
1483	1	1	26.56	27	3700	5.1	37			2
1484	1	1	24.34	27	4150	22.1	40.4			1
1485	1	1	27.73	27	3650	11.8	38.6	2		3
1486	1	1	25	27	3350	20.4	40.3	2		2
1487	1	1	24.61	27	3700	32.4	41.2			2
1488	1	1	25.91	27	3900	7.1	37.5	2		2
1489	1	1	29.75	27	3850	18	40			2
1490	1	1	26.67	27	4250	25.5	41			1
1491	1	1	24.46	27	3350	22.2	40.4			1
1492	1	1	27.34	27	2850	14.3	39.2			2
1493	1	1	26.95	27	2950	12.3	38.6			3
1494	1	1	22.86	27	3450	18.1	40			0	1
1495	1	1	30.86	27	3100	16.7	39.5			1
1496	1	1	24.46	27	3700	7.6	37.6			2
1497	1	1	33.59	27	3450	21.3	40.3			2
1498	1	1	28.84	27	3400	17.5	39.6			2
1499	1	1	27.69	26	4050	19.6	40.2			2
1500	1	1	27.55	26	3650	32.4	41.2			1
1501	1	1	22.86	26	4100	13.8	39.1			3
1502	1	1	23.38	26	3600	10.4	38.4			2
1503	1	1	25.39	26	2850	9.1	38.2			2
1504	1	1	22.86	26	3100	11.9	38.6	2		2
1505	1	1	27.73	26	2750	16.9	39.5			2
1506	1	1	27.55	26	3000	7.7	37.6			2
1507	1	1	24.52	26	2900	17	39.6			2
1508	1	1	29.3	26	3500	25.8	41			2
1509	1	1	25.51	26	2703	9.5	38.2			2
1510	1	1	32.05	26	3800	13	39.1	2		2
1511	1	1	24.02	26	3400	10.8	38.5	2		2
1512	1	1	28.13	26	4850	8.5	38.1			1
1513	1	1	29.69	26	3600	28.9	41.1			2
1514	1	1	24.61	26	1800	12.6	39			2
1515	1	1	24.8	26	2900	15.6	39.4			2
1516	1	1	25.91	26	3800	13.8	39.1			2
1517	1	1	29	26	3500	5.8	37.2			2
1518	1	1	30.46	26	4550	23.2	40.5	2		0	1
1519	1	1	24.09	26	3600	7.7	37.6	2		1
1520	1	1	26.72	26	3950	30.8	41.1			2
1521	1	1	26.95	26	3500	3.8	35.6			3
1522	1	1	24.39	26	2850	11.2	38.5			3
1523	1	1	24.88	26	2600	15.6	39.4			2
1524	1	1	30.86	26	3500	4.8	36.5			3
1525	1	1	25.51	26	3150	9.1	38.2	2		2
1526	1	1	23.34	26	3350	5.4	37.1	2		2
1527	1	1	32.05	26	2750	10.2	38.4			2
1528	1	1	26.08	26	2850	7.2	37.6	2		2
1529	1	1	24.8	26	3000	18	40			2
1530	1	1	28.7	26	3500	25.2	41			1
1531	1	1	26.56	26	3500	16.3	39.5			2
1532	1	1	27.64	26	3300	7.3	37.6	2		1
1533	1	1	23.18	26	2850	25.2	41			2
1534	1	1	29.3	26	3450	10.2	38.4			2
1535	1	1	22.77	26	3950	19.8	40.2			1
1536	1	1	24.77	26	3850	27.7	41.1			1
1537	1	1	32.88	26	2550	9.8	38.3			2
1538	1	1	23.01	26	2950	20	40.2			2
1539	1	1	24.61	26	3150	7	37.5			3
1540	1	1	25.39	26	3000	2.8	33.3	2		2
1541	1	1	29.48	26	1400	6.4	37.4	2		2
1542	1	1	29.9	26	1400	3.1	35.2			2
1543	1	1	24.61	26	2900	11.7	38.6	2		2
1544	1	1	23.83	26	4100	14.5	39.2			3
1545	1	1	33.66	26	1200	22.1	40.4			2
1546	1	1	27.82	26	3300	16.8	39.5			2
1547	1	1	24.56	26	2900	6.5	37.4	2		2
1548	1	1	28.98	26	3050	18	40			2
1549	1	1	27.24	26	3950	21.7	40.4	2		2
1550	1	1	29.55	26	4250	8.5	38.1			2
1551	1	1	26.95	26	3500	5.9	37.3	2		2
1552	1	1	26.99	26	3900	23.3	40.6	2		3
1553	1	1	30.11	26	3900	24.2	41	2		2
1554	1	1	24.22	26	3300	7.3	37.6	2		2
1555	1	1	26.03	26	3700	28	41.1			1
1556	1	1	28.44	26	3100	6.6	37.4			4
1557	1	1	25.39	26	3900	18.4	40			1
1558	1	1	26.67	26	2700	23.4	40.6	2		2
1559	1	1	25.15	26	3000	13.5	39.1			1
1560	1	1	23.71	26	3250	27.5	41.1			2
1561	1	1	31.24	26	4600	17.5	39.6			2
1562	1	1	24.77	26	2750	23.2	40.6	2		2
1563	1	1	28.98	26	3850	25.8	41			2
1564	1	1	26.44	26	3550	19.2	40.2	2		1
1565	1	1	25.39	26	3700	19.2	40.2	2		3
1566	1	1	26.56	26	3000	30	41.1			3
1567	1	1	27.48	26	2100	14.9	39.3	2		2
1568	1	1	23.44	26	2900	17.7	39.6			2
1569	1	1	25.59	26	3900	28.2	41.1			3
1570	1	1	26.08	26	3500	16.4	39.5			2
1571	1	1	27.24	26	2600	15.9	39.4			2
1572	1	1	28.04	26	3200	19.5	40.2			2
1573	1	1	32.74	26	2600	30.7	41.1			3
1574	1	1	25.28	26	2900	18.4	40			2
1575	1	1	27.47	26	3450	19.6	40.2			3
1576	1	1	30.47	26	3200	18.4	40	2		2
1577	1	1	29.3	26	4200	29.5	41.1			2
1578	1	1	31.11	26	3500	11.7	38.6	2		2
1579	1	1	24.75	26	4000	12.7	39			2
1580	1	1	24.44	26	3100	15.4	39.4	2		2
1581	1	1	24.77	26	3000	12.8	39			2
1582	1	1	28.67	26	3200	5.2	37			3
1583	1	1	34.63	26	4450	15.2	39.4	2		2
1584	1	1	24.77	26	2750	8.7	38.1			2
1585	1	1	24.38	26	3500	5.4	37.1	2		3
1586	1	1	27.64	26	2850	16.9	39.5			2
1587	1	1	26.08	26	3700	5.3	37			2
1588	1	1	24.91	26	3450	21.8	40.4			1
1589	1	1	25.78	26	4200	30.2	41.1			3
1590	1	1	30.47	26	2800	5.5	37.2	2		1
1591	1	1	26.56	26	3400	11.7	38.6	2		2
1592	1	1	28.3	26	2900	13.9	39.1			2
1593	1	1	30.12	26	3000	22	40.4			3
1594	1	1	23.53	26	3750	8.2	38.1			2
1595	1	1	25.28	26	2800	19.8	40.2			3
1596	1	1	28.13	26	3750	17.5	39.6			2
1597	1	1	25.16	26	2950	16.9	39.5			3
1598	1	1	28.6	26	2800	7.5	37.6			2
1599	1	1	25.47	26	3600	30.6	41.1			2
1600	1	1	24.03	26	3350	12	38.6			2
1601	1	1	25.78	26	3550	14.8	39.3	2		2
1602	1	1	34.58	26	3500	25	41			2
1603	1	1	25.15	26	3700	10.3	38.4			2
1604	1	1	26.95	26	3000	14.8	39.3	2		1
1605	1	1	27.89	26	4700	19.3	40.2	2		3
1606	1	1	31.25	26	2700	19.3	40.2	2		2
1607	1	1	27.51	26	3100	16.5	39.5			2
1608	1	1	25.53	26	3450	22.6	40.5			2
1609	1	1	28.04	26	3400	33.9	41.2			2
1610	1	1	25.86	26	3300	9.4	38.2			3
1611	1	1	26.5	26	3200	20.9	40.3			2
1612	1	1	27.73	26	3800	4.8	36.5			2
1613	1	1	27.05	26	3400	11.4	38.5			1
1614	1	1	28.84	26	3200	24.2	41	2		2
1615	1	1	26.84	26	3400	19.3	40.2	2		1
1616	1	1	24.46	26	3200	14.4	39.2			2
1617	1	1	26.56	26	3350	32.6	41.2			2
1618	1	1	27.06	26	3600	21.3	40.3			2
1619	1	1	24.17	26	3400	9.9	38.3			3
1620	1	1	25.89	26	3000	8.3	38.1			1
1621	1	1	25.86	26	3000	16.5	39.5			2
1622	1	1	27.55	26	3700	19.4	40.2	2		3
1623	1	1	23.14	26	3700	13.7	39.1			2
1624	1	1	31.83	26	3200	6.6	37.4			4
1625	1	1	24.24	26	3400	26.6	41.1	2		2
1626	1	1	29.02	26	3800	11.1	38.5			2
1627	1	1	26.95	26	3500	25.6	41			3
1628	1	1	30.86	26	2400	21.7	40.4	2		2
1629	1	1	24.84	26	3750	25.9	41			2
1630	1	1	28.72	26	3200	19.1	40.2	2		3
1631	1	1	33.98	26	3400	12	38.6			2
1632	1	1	30.85	26	2900	8.8	38.2			2
1633	1	1	28.91	26	3500	13.8	39.1			2
1634	1	1	25.35	26	3700	9.1	38.2	2		3
1635	1	1	27.82	26	3700	14.8	39.3	2		2
1636	1	1	25.51	26	3250	15.6	39.4			2
1637	1	1	29.73	26	3850	27.2	41.1			2
1638	1	1	25.77	26	2800	22	40.4			2
1639	1	1	25.39	26	3500	11.1	38.5			2
1640	1	1	29.41	26	3350	5.4	37.1			2
1641	1	1	30.86	26	3500	24.5	41	2		3
1642	1	1	27.51	26	3500	15.9	39.4			3
1643	1	1	29.24	26	2900	10.7	38.5	2		1
1644	1	1	24.22	26	3400	23.6	40.6			2
1645	1	1	27.82	26	3650	13.5	39.1			2
1646	1	1	27.28	26	3650	8	38			2
1647	1	1	24.14	26	3300	11.1	38.5			2
1648	1	1	24.46	26	2500	10	38.4			2
1649	1	1	24.69	26	3000	21.5	40.4	2		2
1650	1	1	29.14	26	4100	23.6	40.6			2
1651	1	1	26.04	26	4250	20.4	40.3	2		3
1652	1	1	28.13	26	3100	14.9	39.3	2		2
1653	1	1	26.44	26	3300	22.5	40.5			3
1654	1	1	24.38	26	3600	7.4	37.6			2
1655	1	1	27.34	26	3900	23.5	40.6			2
1656	1	1	25.97	26	3800	20.1	40.3	2		2
1657	1	1	23.34	26	3300	21.8	40.4			3
1658	1	1	23.39	26	2600	29.6	41.1			2
1659	1	1	23.14	26	3200	26.2	41			3
1660	1	1	24.09	26	3200	4.8	36.5			2
1661	1	1	26.56	26	3700	3.5	35.5	2		2
1662	1	1	26.9	26	3050	34	41.2			2
1663	1	1	30.44	26	2500	18.5	40.1	2		2
1664	1	1	25.97	26	3350	10.7	38.5	2		2
1665	1	1	28.44	26	3700	28.4	41.1			2
1666	1	1	25.64	26	3350	13.8	39.1			2
1667	1	1	29.3	26	3350	12.9	39			2
1668	1	1	27.1	26	2700	5.6	37.2	2		2
1669	1	1	34.08	26	3700	17.8	40	2		2
1670	1	1	31.65	26	3500	20.4	40.3	2		3
1671	1	1	26.95	26	2950	13.4	39.1			2
1672	1	1	30.49	26	3300	22.7	40.5			2
1673	1	1	27.24	26	4000	3	35			2
1674	1	1	29.32	26	3600	8.7	38.1			3
1675	1	1	28.98	26	3200	12.1	38.6			3
1676	1	1	28.91	26	3500	31.2	41.2	2		2
1677	1	1	31.22	26	3250	11.1	38.5			1
1678	1	1	24.84	26	3200	23.2	40.6	2		3
1679	1	1	23.05	26	3150	9.6	38.3			2
1680	1	1	28.04	26	3900	16.6	39.5			2
1681	1	1	29.36	26	4000	22.8	40.5			2
1682	1	1	28.04	26	3300	10.8	38.5	2		2
1683	1	1	29.97	26	2700	16.4	39.5			2
1684	1	1	31.14	26	3800	3.5	35.6	2		2
1685	1	1	26.35	26	3600	21.1	40.3			2
1686	1	1	25.26	26	4100	10.2	38.4			3
1687	1	1	26.56	26	1800	22.4	40.5	2		2
1688	1	1	28.89	26	3600	26.5	41.1	2		2
1689	1	1	27.12	26	3750	13.5	39.1			1
1690	1	1	23.63	26	3500	9.8	38.3			2
1691	1	1	29.32	26	3900	13.7	39.1			2
1692	1	1	28.44	26	3400	10.8	38.5	2		3
1693	1	1	25.34	26	2900	11.9	38.6	2		2
1694	1	1	30.08	26	3150	27.9	41.1			2
1695	1	1	27.14	26	2600	9.8	38.3			2
1696	1	1	28.16	26	3600	20.9	40.3			3
1697	1	1	27.06	26	3300	4.5	36.4			2
1698	1	1	26.81	26	3900	7	37.5			2
1699	1	1	26.17	26	2900	14.4	39.2			2
1700	1	1	26.56	26	3100	10.8	38.5	2		2
1701	1	1	25.1	26	3300	18.1	40			2
1702	1	1	29.69	26	3700	12.5	39	2		3
1703	1	1	26.64	26	4000	20.2	40.3	2		2
1704	1	1	27.24	26	2900	23.9	40.6			3
1705	1	1	23.51	26	3850	22.3	40.5	2		2
1706	1	1	29.3	26	3900	10.6	38.4			2
1707	1	1	26.3	26	3400	8.1	38.1			2
1708	1	1	28.98	26	3300	31.4	41.2	2		2
1709	1	1	29.22	26	3300	14.2	39.2			2
1710	1	1	22.77	26	3750	16.5	39.5			2
1711	1	1	24.77	26	3800	15.6	39.4			2
1712	1	1	32.88	26	3000	6.7	37.5	2		2
1713	1	1	23.01	26	3700	22.1	40.4			2
1714	1	1	24.61	26	3500	7	37.5			2
1715	1	1	25.39	26	3300	11.6	38.6	2		2
1716	1	1	32.04	26	3300	12.1	38.6			2
1717	1	1	29.9	26	2710	8.2	38.1			1
1718	1	1	24.61	26	3650	23.9	40.6			2
1719	1	1	23.83	26	3700	14.4	39.2			2
1720	1	1	33.66	26	4000	18.4	40.1	2		2
1721	1	1	27.82	26	3600	14.3	39.2			3
1722	1	1	24.56	26	3600	4.9	36.5			2
1723	1	1	28.98	26	3100	15.7	39.4			2
1724	1	1	27.24	26	1200	22.2	40.4			2
1725	1	1	29.55	26	3000	25.7	41			2
1726	1	1	23.44	26	2500	24.6	41	2		3
1727	1	1	26.99	26	4000	23.4	40.6	2		3
1728	1	1	30.11	26	2950	21.2	40.3			3
1729	1	1	24.22	26	3900	16.5	39.5			3
1730	1	1	26.03	26	3750	17.9	40	2		2
1731	1	1	24.44	26	4600	7	37.5			2
1732	1	1	25.39	26	3400	19.3	40.2	2		2
1733	1	1	26.67	26	3400	25.8	41			2
1734	1	1	25.15	26	1800	25.4	41			2
1735	1	1	23.71	26	3100	16.3	39.5			2
1736	1	1	23.71	26	4200	10.2	38.4			3
1737	1	1	24.77	25	3800	14.2	39.2			2
1738	1	1	28.98	25	3450	15.8	39.4			2
1739	1	1	26.44	25	3500	19.5	40.2			2
1740	1	1	29.3	25	4100	6.9	37.5			3
1741	1	1	26.56	25	3350	4.9	36.5			2
1742	1	1	27.48	25	4450	8.3	38.1			1
1743	1	1	23.15	25	3500	13.7	39.1			2
1744	1	1	25.59	25	3200	4.7	36.5	2		2
1745	1	1	26.08	25	3150	28.1	41.1			2
1746	1	1	27.24	25	3750	23.5	40.6			3
1747	1	1	35.25	25	3450	5.2	37			2
1748	1	1	32.74	25	3300	18.5	40.1	2		2
1749	1	1	25.28	25	3400	25	41			2
1750	1	1	27.47	25	3500	17.1	39.6			2
1751	1	1	30.86	25	3500	6.2	37.3	2		2
1752	1	1	29.3	25	4400	23.6	40.6			3
1753	1	1	28.89	25	3150	29.9	41.1			1
1754	1	1	25.72	25	3500	3.5	35.6	2		1
1755	1	1	26.03	25	3300	26.3	41			0	3
1756	1	1	24.61	25	3600	19.2	40.2	2		2
1757	1	1	23.38	25	3500	1.7	30.5			2
1758	1	1	27.55	25	2950	13.5	39.1			2
1759	1	1	25.71	25	3500	7.7	38	2		1
1760	1	1	31.59	25	3700	12.8	39			2
1761	1	1	27.43	25	3400	27.7	41.1			2
1762	1	1	22.68	25	3300	11	38.5			2
1763	1	1	26.95	25	3600	28.1	41.1			3
1764	1	1	22.41	25	3700	5.4	37.1			1
1765	1	1	24.98	25	3950	11.1	38.5			2
1766	1	1	29.32	25	3450	12.2	38.6			2
1767	1	1	32.42	25	3500	7.4	37.6			2
1768	1	1	25.15	25	3500	11.4	38.5			2
1769	1	1	30.49	25	3500	7.9	38			2
1770	1	1	23.95	25	3200	15.4	39.4	2		2
1771	1	1	28.08	25	3450	13	39.1	2		2
1772	1	1	29.36	25	1400	17	39.6			2
1773	1	1	24.61	25	3900	10.3	38.4			2
1774	1	1	28.58	25	1500	16	39.5			2
1775	1	1	23.88	25	3550	9	38.2	2		2
1776	1	1	23.15	25	1500	10.8	38.5	2		2
1777	1	1	26.04	25	3500	18.8	40.1			1
1778	1	1	24.69	25	3500	13.5	39.1			2
1779	1	1	26.17	25	3900	19.8	40.2			3
1780	1	1	24.56	25	1400	10	38.4			3
1781	1	1	27.47	25	3500	3	35			2
1782	1	1	25.97	25	3100	10.3	38.4			3
1783	1	1	25	25	2400	10.2	38.4			3
1784	1	1	24.61	25	3400	14.4	39.2			2
1785	1	1	26.95	25	4200	17.7	39.6			1
1786	1	1	26.18	25	3900	16.1	39.5			1
1787	1	1	25.78	25	3100	4.5	36.4			2
1788	1	1	25.39	25	3800	17.8	40	2		2
1789	1	1	24.44	25	3550	14.9	39.3	2		3
1790	1	1	27.55	25	3700	15.7	39.4			1
1791	1	1	26.95	25	3500	8.9	38.2			3
1792	1	1	27.64	25	1500	6.4	37.4	2		4
1793	1	1	25.39	25	3500	23.5	40.6			2
1794	1	1	28.65	25	2400	16.8	39.5			3
1795	1	1	23.23	25	3550	22.2	40.4			2
1796	1	1	31.99	25	3500	3.3	35.3			3
1797	1	1	30.12	25	3550	16.9	39.5			2
1798	1	1	22.77	25	3950	17.3	39.6			2
1799	1	1	30.08	25	3200	24.4	41	2		2
1800	1	1	24.61	25	4950	21.5	40.4	2		3
1801	1	1	26.29	25	3000	29.1	41.1			3
1802	1	1	22.83	25	3300	19.7	40.2			1
1803	1	1	34.22	25	4000	10.2	38.4			2
1804	1	1	30.44	25	3000	21.6	40.4	2		2
1805	1	1	25.56	25	3250	24.8	41			2
1806	1	1	27.18	25	3900	4.2	36.2			2
1807	1	1	30.44	25	3800	23.5	40.6			2
1808	1	1	24.22	25	3300	10	38.4			2
1809	1	1	29.73	25	3000	24.9	41			2
1810	1	1	24.65	25	3150	31.7	41.2			2
1811	1	1	28.26	25	3200	25.9	41			1
1812	1	1	29.14	25	3250	18.1	40			2
1813	1	1	24.84	25	3900	29.2	41.1			2
1814	1	1	28.52	25	3500	11.5	38.5			2
1815	1	1	25.39	25	3850	16.3	39.5			2
1816	1	1	28.35	25	4000	12.1	38.6			3
1817	1	1	22.86	25	3100	15.9	39.4			2
1818	1	1	27.89	25	3900	14.4	39.2			2
1819	1	1	23.92	25	3600	22.6	40.5			2
1820	1	1	25.64	25	3150	5	36.6	2		2
1821	1	1	24.24	25	3500	17.1	39.6			2
1822	1	1	23.14	25	3500	23.9	40.6			2
1823	1	1	30.48	25	3800	19.8	40.2			0
1824	1	1	24.97	25	3000	11.5	38.5			2
1825	1	1	29.37	25	3800	23.4	40.6	2		2
1826	1	1	26.23	25	3400	32.6	41.2			2
1827	1	1	29.33	25	3500	5.5	37.2	2		2
1828	1	1	26.72	25	3550	7.5	37.6			2
1829	1	1	26.35	25	3500	11.9	38.6	2		2
1830	1	1	24.22	25	3250	16.3	39.5			2
1831	1	1	24.91	25	3400	13.5	39.1			2
1832	1	1	24.39	25	3100	17.7	39.6			4
1833	1	1	26.67	25	3200	9.9	38.3	2		2
1834	1	1	28.03	25	3600	14.6	39.2			3
1835	1	1	24.22	25	3000	10.4	38.4			2
1836	1	1	23.83	25	3600	6.3	37.4	2		2
1837	1	1	23.24	25	3150	12.5	39	2		2
1838	1	1	29.34	25	4700	9	38.2	2		2
1839	1	1	23.66	25	4300	15.5	39.4			2
1840	1	1	23.83	25	3500	31.6	41.2	2		2
1841	1	1	29.24	25	4100	18	40			3
1842	1	1	26.53	25	3900	6.9	37.5			2
1843	1	1	27.73	25	3350	20	40.2			2
1844	1	1	28.58	25	3900	2.8	33.3			2
1845	1	1	31.25	25	3300	10.4	38.4			2
1846	1	1	29.36	25	3200	20.6	40.3	2		2
1847	1	1	26.71	25	3900	15.2	39.4	2		1
1848	1	1	29.3	24	1800	6.4	37.4	2		2
1849	1	1	27.25	24	1800	8.2	38.1			3
1850	1	1	28.54	24	3950	17.9	40	2		2
1851	1	1	26.77	24	3050	13.6	39.1			2
1852	1	1	29.3	24	3800	37.6	41			2
1853	1	1	26.56	24	2800	18.8	40.1			2
1854	1	1	26.95	24	2600	6.5	37.4			3
1855	1	1	28.23	24	3000	15	39.3			2
1856	1	1	28.91	24	4400	9.7	38.3			3
1857	1	1	28.34	24	3650	18.3	40			1
1858	1	1	24.84	24	3000	9.7	38.3	2		1
1859	1	1	29.3	24	4200	4.1	36.1			2
1860	1	1	29.24	24	3000	24.7	41	2		2
1861	1	1	26.17	24	2850	6.6	37.4			3
1862	1	1	25.78	24	2800	18.5	40.1	2		2
1863	1	1	24.84	24	1200	5	37	2		1
1864	1	1	25.26	24	3900	16.9	39.5			2
1865	1	1	23.63	24	3700	2.8	33.4			2
1866	1	1	25.78	24	3000	5.9	37.3	2		2
1867	1	1	28.84	24	3000	26.5	41.1	2		2
1868	1	1	27.24	24	4450	8.2	38.1			1
1869	1	1	26.04	24	2600	8.1	38.1			2
1870	1	1	31.64	24	3800	21.7	40.4	2		2
1871	1	1	28.84	24	2800	11	38.5			2
1872	1	1	29.34	24	3650	9.9	38.3	2		2
1873	1	1	27.18	24	2500	12.9	39			2
1874	1	1	32.03	24	2600	10.3	38.4			2
1875	1	1	24.09	24	3000	12.4	38.6			2
1876	1	1	24.35	24	3700	11.8	38.6	2		2
1877	1	1	25.56	24	3150	11.3	38.5			2
1878	1	1	29.97	24	2600	21.2	40.3			1
1879	1	1	26.44	24	3100	17.1	39.6			2
1880	1	1	24.03	24	2500	14.9	39.3	2		3
1881	1	1	25.78	24	3800	37	41			2
1882	1	1	29.04	24	3850	15.9	39.4			2
1883	1	1	26.3	24	3100	17.8	40	2		1
1884	1	1	28.72	24	3650	16.6	39.5			2
1885	1	1	33.75	24	2800	12.4	38.6			1
1886	1	1	25.91	24	3800	14.8	39.3	2		2
1887	1	1	30.86	24	4250	12.5	39	2		2
1888	1	1	27.72	24	3200	36	41.4			2
1889	1	1	26.56	24	4000	19	40.2	2		3
1890	1	1	27.34	24	3150	6.2	37.4	2		3
1891	1	1	26.62	24	2700	9.9	38.3			1
1892	1	1	33.78	24	3100	16.3	39.5			2
1893	1	1	32.85	24	3000	12.1	38.6			3
1894	1	1	25.53	23	2950	17.7	39.6			2
1895	1	1	31.96	23	3700	8.4	38.1	2		2
1896	1	1	33.98	23	2950	14.8	39.3	2		2
1897	1	1	24.39	23	2700	17.7	39.6			2
1898	1	1	28.23	23	2700	25.4	41			2
1899	1	1	26.17	23	3700	3.8	35.6	2		2
1900	1	1	23.83	23	2950	4.1	36.1			2
1901	1	1	27.55	23	4050	8.3	38.1			1
1902	1	1	27.66	23	3000	6	37.3			3
1903	1	1	27.64	23	2900	25.2	41			2
1904	1	1	26.56	23	2800	14	39.2			1
1905	1	1	23.71	23	4500	12.1	38.6			3
1906	1	1	27.24	23	2900	18.9	40.1			3
1907	1	1	25.22	23	2400	15.2	39.4	2		3
1908	1	1	25.82	23	2850	23.6	40.6			2
1909	1	1	26.3	23	3100	10.9	38.5	2		2
1910	1	1	27.55	23	2850	22	40.4			3
1911	1	1	27.22	23	3000	17.6	39.6			3
1912	1	1	29.67	23	2950	6.8	37.5	2		2
1913	1	1	27.25	23	3000	15.8	39.4			2
1914	1	1	24.01	23	4200	13.7	39.1			2
1915	1	1	25.3	23	3400	23	40.5			2
1916	1	1	28.91	23	3300	24.6	41	2		2
1917	1	1	27.24	23	3900	34	41.2			2
1918	1	1	25.81	23	2450	31.5	41.2	2		2
1919	1	1	27.39	23	3300	29.9	41.1			3
1920	1	1	25.08	23	3600	24.8	41			1
1921	1	1	27.61	23	2500	23.1	40.5			2
1922	1	1	24.61	23	3300	22.5	40.5			2
1923	1	1	22.99	23	2900	24.8	41			2
1924	1	1	33.98	23	2500	25	41			2
1925	1	1	25.24	23	4000	25	41			1
1926	1	1	25.16	23	2800	23.5	40.6			2
1927	1	1	28.76	23	2100	24.2	41	2		2
1928	1	1	26.3	23	3850	25.3	41			3
1929	1	1	27.64	23	3500	29.1	41.1			2
1930	1	1	28.58	23	2500	27.2	41.1			2
1931	1	1	25.64	23	3200	23.5	40.6			2
1932	1	1	29.03	23	4000	22.6	40.5			3
1933	1	1	30.11	23	2600	23.4	40.6	2		2
1934	1	1	31.24	23	2750	22.6	40.5			1
1935	1	1	29.64	23	3300	29.4	41.1			2
1936	1	1	29.64	23	2950	32.8	41.2			2
1937	1	1	28.91	23	2600	35.8	41.3			1
1938	1	1	26.04	23	3100	32.8	41.2			2
1939	1	1	23.63	23	2800	30.8	41.1			2
1940	1	1	28.3	23	3600	26.5	41.1	2		2
1941	1	1	26.9	23	3400	23.2	40.6	2		2
1942	1	1	31.25	23	3500	23.2	40.6	2		2
1943	1	1	22.77	23	4100	34.5	41.2			2
1944	1	1	25.34	23	3600	27.8	41.1			2
1945	1	1	26.99	23	3000	24.8	41			3
1946	1	1	23.62	23	3650	36.5	42.1	2		1
1947	1	1	27.28	23	3800	22.9	40.5			2
1948	1	1	25.24	23	4000	31.5	41.2	2		2
1949	1	1	30.49	23	3300	23.3	40.6	2		2
1950	1	1	27.64	23	2750	10.4	38.4	2		3
1951	1	1	27.43	23	2500	12.4	38.6			2
1952	1	1	26.64	23	3500	11.4	38.5			2
1953	1	1	23.74	23	3000	19	40.2	2		2
1954	1	1	27.24	23	4050	26.4	41			2
1955	1	1	27.24	22	3550	16.7	39.5			3
1956	1	1	27.34	22	1800	23.4	40.6	2		2
1957	1	1	28.3	22	3000	23.4	40.6	2		0	2
1958	1	1	30.11	22	2800	14.4	39.2			2
1959	1	1	29.3	22	1400	31.4	41.2	2		2
1960	1	1	29.24	22	2600	12.4	38.6	2		2
1961	1	1	27.51	22	3000	14.4	39.2			2
1962	1	1	26.29	22	3000	20.8	40.3			4
1963	1	1	28.52	22	3550	17	39.6			3
1964	1	1	27.73	22	2100	25	41			2
1965	1	1	26.22	22	3500	24	41	2		1
1966	1	1	26.17	22	3150	10.2	38.4			2
1967	1	1	23.05	22	2500	11.6	38.6	2		2
1968	1	1	28.2	22	3300	24.5	41	2		1
1969	1	1	28.84	22	3100	15.6	39.4			2
1970	1	1	29.24	22	3550	13.7	39.1			2
1971	1	1	30	22	4000	3.2	35.3	2		2
1972	1	1	23.53	22	3500	15.4	39.4			2
1973	1	1	25.69	22	3350	16	39.5			2
1974	1	1	24.24	21	3950	15.9	39.4			2
1975	1	1	27.89	21	2600	21.6	40.4	2		2
1976	1	1	29.02	21	3000	21.1	40.3			3
1977	1	1	24.97	21	3750	7.8	38			2
1978	1	1	23.51	21	3350	15.8	39.4			2
1979	1	1	27.48	21	3050	23.9	40.6			2
1980	1	1	28.26	21	2707	1.6	30.2			2
1981	1	1	28.4	21	3550	22.7	40.5			2
1982	1	1	25.2	21	3550	13.6	39.1			2
1983	1	1	33.12	21	4000	17.7	39.6			1
1984	1	1	29.14	21	3400	21	40.3			2
1985	1	1	28.52	21	3700	20.2	40.3	2		2
1986	1	1	24.84	21	3000	6.8	37.5	2		2
1987	1	1	31.24	20	3200	36.9	41	2		0	2
1988	1	1	26.72	20	3250	21	40.3			2
1989	1	1	24.39	20	3500	10.3	38.4			3
1990	1	1	24.68	20	3200	9.9	38.3			2
1991	1	1	26.71	20	3500	12.2	38.6			2
1992	1	1	25.78	20	3350	10	38.4			2
1993	1	1	23.83	20	3300	14.3	39.2			2
1994	1	1	29.48	20	1400	26.8	41.1	2		2
1995	1	1	26.29	20	1400	19	40.2	2		2
1996	1	1	26.37	20	3300	7.9	38			2
1997	1	1	27.41	20	3450	17.9	40	2		2
1998	1	1	27.29	20	2750	16.5	39.5			1
1999	1	1	24.84	20	3200	18.4	40.1	2		3
[truncated: 2,770 more rows]
